# Supplementary material for: Classical swine fever virus Shimen infection increases p53 signaling to promote cell cycle arrest in porcine alveolar macrophages
Source: Oncotarget. 2017 Jul 5;8(34):55938–49. doi: 10.18632/oncotarget.18997 (PMC5593535; doi:10.18632/oncotarget.18997)
Supplement: Supplementary file 2 [file oncotarget-08-55938-s002.xls]

#gene identifier	Control_raw(4811227)	Control_norm(TPM)	CSFV Shimen_raw(4809387)	CSFV Shimen_norm(TPM)	CSFV C_raw(4423399)	CSFV C_norm(TPM)	Description	GO Component	GO Function	GO Process	blast nr	transcriptID
gnl|UG|Ssc_S18379596	6	1.25	2	0.42	0	0	929918 MARC 4PIG Sus scrofa cDNA 5', mRNA sequence /clone_end=5' /gb=CK459705 /gi=40830986 /ug=Ssc.72214 /len=697	GO:0031224//intrinsic to membrane	GO:0046914//transition metal ion binding	-	gi|74003691|ref|XP_545257.2|/6.00193e-81/PREDICTED: similar to tripartite motif-containing 59 [Canis familiaris]	gnl|UG|Ssc_S18379596
gnl|UG|Ssc_S55326747	179	37.2	64	13.31	138	31.2	Sus scrofa mRNA, clone:OVRM10015C12, expressed in ovary /gb=AK347904 /gi=288778079 /ug=Ssc.31766 /len=1279	GO:0043231//intracellular membrane-bounded organelle;GO:0044459//plasma membrane part	GO:0043169//cation binding;GO:0001565//phorbol ester receptor activity	GO:0012502//induction of programmed cell death;GO:0016079//synaptic vesicle exocytosis;GO:0007270//nerve-nerve synaptic transmission;GO:0048168//regulation of neuronal synaptic plasticity;GO:0007165//signal transduction;GO:0006904//vesicle docking involved in exocytosis	gi|68533051|dbj|BAE06080.1|/8.55506e-09/UNC13B variant protein [Homo sapiens]	gnl|UG|Ssc_S55326747
gnl|UG|Ssc_S40316105	20	4.16	36	7.49	8	1.81	rnbm34b_b4.y1 nbm Sus scrofa cDNA 5', mRNA sequence /clone_end=5' /gb=EW410712 /gi=182828243 /ug=Ssc.61296 /len=582	-	-	-	-	gnl|UG|Ssc_S40316105
gnl|UG|Ssc_S40196621	5	1.04	5	1.04	3	0.68	rjej05b_i14.y1 jej Sus scrofa cDNA 5', mRNA sequence /clone_end=5' /gb=EW291528 /gi=182492250 /ug=Ssc.14027 /len=654	-	-	-	-	gnl|UG|Ssc_S40196621
gnl|UG|Ssc_S23697404	19	3.95	29	6.03	19	4.3	1106022 MARC 4PIG Sus scrofa cDNA 5', mRNA sequence /clone_end=5' /gb=DN108507 /gi=59784394 /ug=Ssc.11284 /len=869	-	-	-	-	gnl|UG|Ssc_S23697404
gnl|UG|Ssc_S35172979	124	25.77	84	17.47	116	26.22	Sus scrofa mRNA, clone:SPL010082G04, expressed in spleen /gb=AK237702 /gi=115546856 /ug=Ssc.48796 /len=1763	GO:0031224//intrinsic to membrane	GO:0016747//transferase activity, transferring acyl groups other than amino-acyl groups;GO:0016787//hydrolase activity;GO:0043169//cation binding	GO:0019538//protein metabolic process	gi|302565660|ref|NP_001181430.1|/6.18197e-172/glutaminyl-peptide cyclotransferase-like protein [Macaca mulatta]	gnl|UG|Ssc_S35172979
gnl|UG|Ssc_S6029540	10	2.08	3	0.62	4	0.9	238077 MARC 2PIG Sus scrofa cDNA 5', mRNA sequence /clone_end=5' /gb=BF191298 /gi=11074667 /ti=470935933 /ug=Ssc.5413 /len=542	-	-	-	gi|297690731|ref|XP_002822762.1|/2.50964e-07/PREDICTED: thymocyte nuclear protein 1-like isoform 1 [Pongo abelii]	gnl|UG|Ssc_S6029540
gnl|UG|Ssc_S40132678	4	0.83	3	0.62	0	0	rgul0124_l24.y1 gul Sus scrofa cDNA 5', mRNA sequence /clone_end=5' /gb=EW227585 /gi=182504254 /ug=Ssc.54573 /len=584	-	-	-	-	gnl|UG|Ssc_S40132678
gnl|UG|Ssc_S6016848	6	1.25	8	1.66	14	3.16	11615 MARC 2PIG Sus scrofa cDNA 5', mRNA sequence /clone_end=5' /gb=AW314986 /gi=6744242 /ti=470921817 /ug=Ssc.79876 /len=185	-	-	-	-	gnl|UG|Ssc_S6016848
gnl|UG|Ssc_S40029323	1027	213.46	1184	246.19	360	81.39	reli1110b_h4r1.y1 eli Sus scrofa cDNA 5', mRNA sequence /clone_end=5' /gb=EW124230 /gi=182521626 /ug=Ssc.77206 /len=487	-	-	-	gi|114662654|ref|XP_001139652.1|/3.96615e-10/PREDICTED: hypothetical protein isoform 2 [Pan troglodytes]	gnl|UG|Ssc_S40029323
gnl|UG|Ssc_S58315206	86	17.87	130	27.03	41	9.27	PREDICTED: Sus scrofa erythrocyte membrane protein band 4.1-like 2 (EPB41L2), mRNA /cds=p(9,2912) /gb=XM_003121204 /gi=311243938 /ug=Ssc.7021 /len=4157	GO:0030864//cortical actin cytoskeleton;GO:0044425//membrane part	GO:0019904//protein domain specific binding;GO:0008092//cytoskeletal protein binding	GO:0065008;GO:0030036//actin cytoskeleton organization	gi|311243939|ref|XP_003121252.1|/0/PREDICTED: band 4.1-like protein 2-like [Sus scrofa]	gnl|UG|Ssc_S58315206
gnl|UG|Ssc_S58301276	70	14.55	74	15.39	156	35.27	PREDICTED: Sus scrofa guanine nucleotide-binding protein-like 3-like protein-like (LOC100521120), mRNA /cds=p(1,2328) /gb=XM_003135118 /gi=311276355 /ug=Ssc.44677 /len=2582	GO:0031981//nuclear lumen	GO:0032561	GO:0022613//ribonucleoprotein complex biogenesis	gi|311276356|ref|XP_003135166.1|/0/PREDICTED: guanine nucleotide-binding protein-like 3-like protein-like [Sus scrofa]	gnl|UG|Ssc_S58301276
gnl|UG|Ssc_S35170720	10	2.08	19	3.95	31	7.01	Sus scrofa mRNA, clone:TCH010080H02, expressed in trachea /gb=AK238308 /gi=115549119 /ug=Ssc.58388 /len=1744	-	-	-	gi|292630325|ref|XP_002667834.1|/1.35957e-06/PREDICTED: superkiller viralicidic activity 2-like [Danio rerio]	gnl|UG|Ssc_S35170720
gnl|UG|Ssc_S19546751	5	1.04	15	3.12	10	2.26	952367 MARC 4PIG Sus scrofa cDNA 3', mRNA sequence /clone_end=3' /gb=CN162923 /gi=46177353 /ug=Ssc.18031 /len=694	-	-	-	-	gnl|UG|Ssc_S19546751
gnl|UG|Ssc_S26731281	4	0.83	17	3.53	20	4.52	AJ942007 CSEQRAN17 Sus scrofa cDNA clone C0007320g19 3', mRNA sequence /clone=C0007320g19 /clone_end=3' /gb=AJ942007 /gi=74359005 /ug=Ssc.87821 /len=857	-	-	-	-	gnl|UG|Ssc_S26731281
gnl|UG|Ssc_S58311679	0	0	13	2.7	2	0.45	PREDICTED: Sus scrofa intraflagellar transport 140 homolog (Chlamydomonas) (IFT140), mRNA /cds=p(1,4368) /gb=XM_003124715 /gi=311251766 /ug=Ssc.38113 /len=4839	-	-	-	gi|311251767|ref|XP_003124763.1|/0/PREDICTED: intraflagellar transport protein 140 homolog [Sus scrofa]	gnl|UG|Ssc_S58311679
gnl|UG|Ssc_S35169660	0	0	0	0	2	0.45	Sus scrofa mRNA, clone:OVRM10101G09, expressed in ovary /gb=AK235658 /gi=115550179 /ug=Ssc.52659 /len=1296	-	-	-	-	gnl|UG|Ssc_S35169660
gnl|UG|Ssc_S40540405	78	16.21	84	17.47	58	13.11	rptbr0101_b22.y1 tbr Sus scrofa cDNA 5', mRNA sequence /clone_end=5' /gb=EW627120 /gi=183066997 /ug=Ssc.46829 /len=594	-	-	-	-	gnl|UG|Ssc_S40540405
gnl|UG|Ssc_S19537592	2	0.42	0	0	0	0	940959 MARC 4PIG Sus scrofa cDNA 3', mRNA sequence /clone_end=3' /gb=CN153808 /gi=46168238 /ug=Ssc.85211 /len=219	-	-	-	-	gnl|UG|Ssc_S19537592
gnl|UG|Ssc_S55269058	0	0	0	0	6	1.36	FS700764 full-length enriched swine cDNA library, adult prostate Sus scrofa cDNA clone PST010050C06 5', mRNA sequence /clone=PST010050C06 /clone_end=5' /gb=FS700764 /gi=288262050 /ug=Ssc.65400 /len=852	-	-	-	gi|258676922|gb|ACV87314.1|/2.35949e-09/IL-23 [Sus scrofa]	gnl|UG|Ssc_S55269058
gnl|UG|Ssc_S58307562	0	0	2	0.42	0	0	PREDICTED: Sus scrofa janus kinase and microtubule-interacting protein 1-like (LOC100520203), mRNA /cds=p(140,2635) /gb=XM_003128832 /gi=311261829 /ug=Ssc.11744 /len=2635	GO:0005624//membrane fraction;GO:0032991//macromolecular complex;GO:0015630//microtubule cytoskeleton	GO:0003676//nucleic acid binding;GO:0008092//cytoskeletal protein binding;GO:0005102//receptor binding	GO:0006810//transport	gi|311261830|ref|XP_003128880.1|/0/PREDICTED: janus kinase and microtubule-interacting protein 1-like [Sus scrofa]	gnl|UG|Ssc_S58307562
gnl|UG|Ssc_S40274700	0	0	0	0	10	2.26	rmas909b_c4.y1 mas Sus scrofa cDNA 5', mRNA sequence /clone_end=5' /gb=EW369607 /gi=182880105 /ug=Ssc.91850 /len=602	-	-	-	gi|300872546|gb|ADK39026.1|/7.21007e-23/beta-geo [cloning vector pPNT]	gnl|UG|Ssc_S40274700
gnl|UG|Ssc_S40556869	7	1.45	4	0.83	2	0.45	rthg30_k2.y1 thg Sus scrofa cDNA 5', mRNA sequence /clone_end=5' /gb=EW643582 /gi=183023671 /ug=Ssc.67907 /len=641	-	-	-	-	gnl|UG|Ssc_S40556869
gnl|UG|Ssc_S58312517	58	12.06	129	26.82	141	31.88	PREDICTED: Sus scrofa phosphorylated adapter RNA export protein-like (LOC100515013), mRNA /cds=p(1,1425) /gb=XM_003123890 /gi=311250046 /ug=Ssc.2708 /len=2418	GO:0016604//nuclear body;GO:0044297//cell body;GO:0044444//cytoplasmic part;GO:0000267//cell fraction	GO:0003676//nucleic acid binding	GO:0006405//RNA export from nucleus;GO:0000398//nuclear mRNA splicing, via spliceosome	gi|311250047|ref|XP_003123938.1|/0/PREDICTED: phosphorylated adapter RNA export protein-like [Sus scrofa]	gnl|UG|Ssc_S58312517
gnl|UG|Ssc_S23691762	3	0.62	5	1.04	0	0	1097851 MARC 4PIG Sus scrofa cDNA 5', mRNA sequence /clone_end=5' /gb=DN102861 /gi=59775637 /ug=Ssc.4242 /len=736	-	-	-	-	gnl|UG|Ssc_S23691762
gnl|UG|Ssc_S31127465	0	0	0	0	2	0.45	1556001 MARC 3PIG Sus scrofa cDNA 3', mRNA sequence /clone_end=3' /gb=DY431303 /gi=87232606 /ug=Ssc.87085 /len=686	-	-	-	-	gnl|UG|Ssc_S31127465
gnl|UG|Ssc_S55322692	98	20.37	96	19.96	378	85.45	Sus scrofa mRNA, clone:DCI010032G11, expressed in dendritic cells (immature) /gb=AK344391 /gi=288782180 /ug=Ssc.9603 /len=2091	GO:0031981//nuclear lumen	GO:0017111//nucleoside-triphosphatase activity;GO:0032561	GO:0022613//ribonucleoprotein complex biogenesis;GO:0009207	gi|95769512|gb|ABF57441.1|/0/guanine nucleotide binding protein-like 2 (nucleolar) [Bos taurus]	gnl|UG|Ssc_S55322692
gnl|UG|Ssc_S18357353	0	0	2	0.42	4	0.9	908456 MARC 4PIG Sus scrofa cDNA 5', mRNA sequence /clone_end=5' /gb=CK452794 /gi=40800008 /ug=Ssc.42092 /len=842	-	-	-	-	gnl|UG|Ssc_S18357353
gnl|UG|Ssc_S27602667	0	0	0	0	2	0.45	EST-AR163D11 Porcine Peripheral Blood Cell cDNA library Sus scrofa cDNA clone AR163D11, mRNA sequence /clone=AR163D11 /gb=DV227994 /gi=77596757 /ug=Ssc.14415 /len=693	-	-	-	-	gnl|UG|Ssc_S27602667
gnl|UG|Ssc_S55324362	15	3.12	33	6.86	18	4.07	Sus scrofa mRNA, clone:ADR010079F12, expressed in adrenal gland /gb=AK343496 /gi=288780510 /ug=Ssc.48110 /len=1446	GO:0031224//intrinsic to membrane	GO:0022892	GO:0010876;GO:0071702;GO:0006487//protein N-linked glycosylation	gi|194221218|ref|XP_001492237.2|/2.54306e-173/PREDICTED: RFT1 homolog (S. cerevisiae) [Equus caballus]	gnl|UG|Ssc_S55324362
gnl|UG|Ssc_S26721489	0	0	0	0	13	2.94	AJ957573 KN404_2 Sus scrofa cDNA clone C0007759k11 3', mRNA sequence /clone=C0007759k11 /clone_end=3' /gb=AJ957573 /gi=74374389 /ug=Ssc.45310 /len=889	-	-	-	-	gnl|UG|Ssc_S26721489
gnl|UG|Ssc_S35166038	70	14.55	108	22.46	110	24.87	Sus scrofa mRNA, clone:UTR010007G10, expressed in uterus /gb=AK239887 /gi=115553700 /ug=Ssc.11912 /len=1457	GO:0043231//intracellular membrane-bounded organelle	GO:0046914//transition metal ion binding;GO:0003676//nucleic acid binding	GO:0012501//programmed cell death	gi|114053207|ref|NP_001039574.1|/7.23225e-176/programmed cell death protein 2 [Bos taurus]	gnl|UG|Ssc_S35166038
gnl|UG|Ssc_S6086822	5	1.04	3	0.62	3	0.68	RMX602767847.R1 CSEQFXL34 pig skeletal muscle-rib eye Sus scrofa cDNA, mRNA sequence /gb=BM659335 /gi=18961942 /ug=Ssc.2164 /len=439	-	-	-	-	gnl|UG|Ssc_S6086822
gnl|UG|Ssc_S55325973	8	1.66	5	1.04	5	1.13	Sus scrofa mRNA, clone:OVRT10045G10, expressed in ovary /gb=AK348678 /gi=288778853 /ug=Ssc.68382 /len=1248	GO:0043231//intracellular membrane-bounded organelle	GO:0046914//transition metal ion binding;GO:0003676//nucleic acid binding	-	gi|311270048|ref|XP_003132743.1|/9.34508e-49/PREDICTED: zinc finger and BTB domain-containing protein 11-like [Sus scrofa]	gnl|UG|Ssc_S55325973
gnl|UG|Ssc_S55321978	0	0	2	0.42	0	0	Sus scrofa mRNA, clone:TES010015A08, expressed in testis /gb=AK351166 /gi=288782894 /ug=Ssc.46527 /len=1939	-	GO:0016787//hydrolase activity;GO:0043169//cation binding	-	gi|296479381|gb|DAA21496.1|/0/probable carboxypeptidase PM20D1 precursor [Bos taurus]	gnl|UG|Ssc_S55321978
gnl|UG|Ssc_S58313577	0	0	2	0.42	2	0.45	PREDICTED: Sus scrofa cytoskeleton-associated protein 5-like (LOC100518470), mRNA /cds=p(85,4281) /gb=XM_003122837 /gi=311247894 /ug=Ssc.85348 /len=4281	GO:0005815//microtubule organizing center;GO:0043234//protein complex	GO:0005488//binding	GO:0050657;GO:0031023//microtubule organizing center organization;GO:0007067//mitosis	gi|311247895|ref|XP_003122885.1|/0/PREDICTED: cytoskeleton-associated protein 5-like [Sus scrofa]	gnl|UG|Ssc_S58313577
gnl|UG|Ssc_S40098310	151	31.38	106	22.04	133	30.07	rpfco0109_n12.y1 fco Sus scrofa cDNA 5', mRNA sequence /clone_end=5' /gb=EW193217 /gi=182524972 /ug=Ssc.86349 /len=502	-	-	-	-	gnl|UG|Ssc_S40098310
gnl|UG|Ssc_S50164590	0	0	2	0.42	0	0	susfleck_PG_N_61_F08 SUSFLECK Pituitary Gland Normalized Sus scrofa cDNA clone 61_F08, mRNA sequence /clone=61_F08 /gb=FD596426 /gi=221011218 /ug=Ssc.74480 /len=583	GO:0043231//intracellular membrane-bounded organelle;GO:0016020//membrane	GO:0016411//acylglycerol O-acyltransferase activity	GO:0022600//digestive system process;GO:0006641//triglyceride metabolic process;GO:0046339//diacylglycerol metabolic process	gi|301758992|ref|XP_002915343.1|/1.30223e-18/PREDICTED: 2-acylglycerol O-acyltransferase 2-like [Ailuropoda melanoleuca]	gnl|UG|Ssc_S50164590
gnl|UG|Ssc_S35172225	92	19.12	100	20.79	22	4.97	Sus scrofa mRNA, clone:ITT010026G10, expressed in intestine /gb=AK231268 /gi=115547610 /ug=Ssc.80634 /len=950	GO:0031966//mitochondrial membrane	GO:0019901//protein kinase binding;GO:0046983//protein dimerization activity;GO:0016505//apoptotic protease activator activity;GO:0019903//protein phosphatase binding	GO:0010952//positive regulation of peptidase activity;GO:0033500//carbohydrate homeostasis;GO:0048017//inositol lipid-mediated signaling;GO:0009612//response to mechanical stimulus;GO:0070542//response to fatty acid;GO:0043627//response to estrogen stimulus;GO:0000302//response to reactive oxygen species;GO:0007169//transmembrane receptor protein tyrosine kinase signaling pathway;GO:0008284//posi…	gi|296471474|gb|DAA13589.1|/3.89358e-67/BCL2-associated agonist of cell death [Bos taurus]	gnl|UG|Ssc_S35172225
gnl|UG|Ssc_S58311394	91	18.91	120	24.95	90	20.35	PREDICTED: Sus scrofa rhotekin (RTKN), mRNA /cds=p(1,1602) /gb=XM_003125020 /gi=311252352 /ug=Ssc.28827 /len=1968	GO:0044464//cell part	GO:0032561;GO:0004857//enzyme inhibitor activity;GO:0017048//Rho GTPase binding	GO:0012501//programmed cell death;GO:0007265//Ras protein signal transduction	gi|311252353|ref|XP_003125068.1|/0/PREDICTED: rhotekin-like [Sus scrofa]	gnl|UG|Ssc_S58311394
gnl|UG|Ssc_S58313940	144	29.93	118	24.54	91	20.57	PREDICTED: Sus scrofa coronin-1B-like (LOC100511677), mRNA /cds=p(84,1553) /gb=XM_003122460 /gi=311247147 /ug=Ssc.19223 /len=1906	GO:0005856//cytoskeleton	GO:0003779//actin binding	GO:0007010//cytoskeleton organization	gi|311247148|ref|XP_003122508.1|/0/PREDICTED: coronin-1B-like [Sus scrofa]	gnl|UG|Ssc_S58313940
gnl|UG|Ssc_S39835694	33	6.86	18	3.74	31	7.01	rche28_o10.y1 che Sus scrofa cDNA 5', mRNA sequence /clone_end=5' /gb=EV930972 /gi=178592789 /ug=Ssc.47949 /len=634	-	-	-	-	gnl|UG|Ssc_S39835694
gnl|UG|Ssc_S46876682	90	18.71	403	83.79	756	170.91	PREDICTED: Sus scrofa mediator complex subunit 13-like (MED13L), mRNA /cds=p(1,6567) /gb=XM_001925106 /gi=311270686 /ug=Ssc.41096 /len=8642	GO:0043234//protein complex;GO:0043231//intracellular membrane-bounded organelle	GO:0016251//general RNA polymerase II transcription factor activity	GO:0006355//regulation of transcription, DNA-dependent	gi|311270687|ref|XP_001925141.2|/0/PREDICTED: mediator complex subunit 13-like [Sus scrofa]	gnl|UG|Ssc_S46876682
gnl|UG|Ssc_S55327273	91	18.91	72	14.97	91	20.57	Sus scrofa mRNA, clone:OVR010019D06, expressed in ovary /gb=AK347376 /gi=288576783 /ug=Ssc.54792 /len=1845	GO:0043231//intracellular membrane-bounded organelle	GO:0004175//endopeptidase activity;GO:0043169//cation binding	GO:0042254//ribosome biogenesis	gi|194226355|ref|XP_001916890.1|/1.23332e-61/PREDICTED: similar to Putative metalloprotease C21orf57 [Equus caballus]	gnl|UG|Ssc_S55327273
gnl|UG|Ssc_S34528481	4	0.83	19	3.95	16	3.62	DB802552 full-length enriched swine cDNA library, adult skin Sus scrofa cDNA clone SKNB10045E09 5', mRNA sequence /clone=SKNB10045E09 /clone_end=5' /gb=DB802552 /gi=112747655 /ug=Ssc.89909 /len=486	-	-	-	-	gnl|UG|Ssc_S34528481
gnl|UG|Ssc_S55324583	61	12.68	39	8.11	30	6.78	Sus scrofa mRNA, clone:SKNB10064C03, expressed in skin /gb=AK349823 /gi=288780289 /ug=Ssc.84088 /len=1691	GO:0031513//nonmotile primary cilium;GO:0019861//flagellum;GO:0030990;GO:0005813//centrosome	GO:0005488//binding	GO:0007166//cell surface receptor linked signaling pathway;GO:0030162//regulation of proteolysis;GO:0001944//vasculature development;GO:0051604//protein maturation;GO:0042475//odontogenesis of dentine-containing tooth;GO:0030900//forebrain development;GO:0009855//determination of bilateral symmetry;GO:0030326//embryonic limb morphogenesis;GO:0043009//chordate embryonic development;GO:0003002//reg…	gi|160707933|ref|NP_001104256.1|/0/intraflagellar transport protein 88 homolog [Bos taurus]	gnl|UG|Ssc_S55324583
gnl|UG|Ssc_S35323988	4	0.83	7	1.46	18	4.07	SusFleck_BF_0053_0056_5_pCNS_L06 SusFleck Backfat Sus scrofa cDNA clone 0053_0056_L06 5', mRNA sequence /clone=0053_0056_L06 /clone_end=5' /gb=DT322380 /gi=116340955 /ug=Ssc.64275 /len=716	GO:0005886//plasma membrane;GO:0031012//extracellular matrix	GO:0005515//protein binding;GO:0005198//structural molecule activity	GO:0006935//chemotaxis;GO:0043062//extracellular structure organization;GO:0009746;GO:0007155//cell adhesion	gi|115496702|ref|NP_001068594.1|/8.7893e-62/collagen alpha-2(VI) chain [Bos taurus]	gnl|UG|Ssc_S35323988
gnl|UG|Ssc_S39797959	660	137.18	972	202.1	180	40.69	rcad06b_p17.y1 cag Sus scrofa cDNA 5', mRNA sequence /clone_end=5' /gb=EV893237 /gi=178524392 /ug=Ssc.90288 /len=274	-	-	-	-	gnl|UG|Ssc_S39797959
gnl|UG|Ssc_S39933174	15	3.12	30	6.24	8	1.81	rcst31_c15.y1 cst Sus scrofa cDNA 5', mRNA sequence /clone_end=5' /gb=EW028239 /gi=181232095 /ug=Ssc.3559 /len=590	GO:0016021//integral to membrane;GO:0005626//insoluble fraction	GO:0046872//metal ion binding;GO:0004175//endopeptidase activity	GO:0019538//protein metabolic process;GO:0023052//signaling	gi|301769611|ref|XP_002920213.1|/2.36267e-63/PREDICTED: rhomboid-related protein 1-like [Ailuropoda melanoleuca]	gnl|UG|Ssc_S39933174
gnl|UG|Ssc_S26719702	19	3.95	46	9.56	76	17.18	AJ955786 KN404_2 Sus scrofa cDNA clone C0007751n21 3', mRNA sequence /clone=C0007751n21 /clone_end=3' /gb=AJ955786 /gi=74372602 /ug=Ssc.36360 /len=665	-	-	-	-	gnl|UG|Ssc_S26719702
gnl|UG|Ssc_S19541644	2	0.42	0	0	4	0.9	946464 MARC 4PIG Sus scrofa cDNA 5', mRNA sequence /clone_end=5' /gb=CN157740 /gi=46172170 /ug=Ssc.85259 /len=872	GO:0016604//nuclear body	GO:0003676//nucleic acid binding;GO:0042623//ATPase activity, coupled;GO:0032559	GO:0006396//RNA processing	gi|39104531|dbj|BAC98030.2|/3.9098e-31/mKIAA0801 protein [Mus musculus]	gnl|UG|Ssc_S19541644
gnl|UG|Ssc_S55327224	58	12.06	13	2.7	14	3.16	Sus scrofa mRNA, clone:OVR010029H12, expressed in ovary /gb=AK347425 /gi=288576832 /ug=Ssc.22988 /len=1866	GO:0044444//cytoplasmic part	GO:0005548//phospholipid transporter activity;GO:0005543//phospholipid binding	GO:0006869//lipid transport;GO:0016125//sterol metabolic process	gi|897693|emb|CAA90330.1|/1.56108e-104/phosphatidylcholine transfer protein [Bos taurus]	gnl|UG|Ssc_S55327224
gnl|UG|Ssc_S46876861	47	9.77	49	10.19	56	12.66	PREDICTED: Sus scrofa nucleoporin 133kDa (NUP133), mRNA /cds=p(52,3519) /gb=XM_001928164 /gi=311271195 /ug=Ssc.82058 /len=4114	GO:0005643//nuclear pore;GO:0044444//cytoplasmic part;GO:0000777//condensed chromosome kinetochore	GO:0005488//binding;GO:0005215//transporter activity	GO:0007498//mesoderm development;GO:0044238//primary metabolic process;GO:0015758//glucose transport;GO:0006405//RNA export from nucleus;GO:0007067//mitosis;GO:0006997//nucleus organization	gi|194042633|ref|XP_001928199.1|/0/PREDICTED: nuclear pore complex protein Nup133-like [Sus scrofa]	gnl|UG|Ssc_S46876861
gnl|UG|Ssc_S55322291	0	0	0	0	6	1.36	Sus scrofa mRNA, clone:DCI010081C01, expressed in dendritic cells (immature) /gb=AK344592 /gi=288782581 /ug=Ssc.52712 /len=1619	-	-	-	-	gnl|UG|Ssc_S55322291
gnl|UG|Ssc_S55240991	12	2.49	7	1.46	3	0.68	FS654992 full-length enriched swine cDNA library, adult back fat Sus scrofa cDNA clone BKFL10097D07 5', mRNA sequence /clone=BKFL10097D07 /clone_end=5' /gb=FS654992 /gi=288238438 /ug=Ssc.77621 /len=397	-	-	-	-	gnl|UG|Ssc_S55240991
gnl|UG|Ssc_S6029918	0	0	6	1.25	0	0	239831 MARC 2PIG Sus scrofa cDNA 5', mRNA sequence /clone_end=5' /gb=BF191895 /gi=11075264 /ti=470936538 /ug=Ssc.80423 /len=440	-	-	-	-	gnl|UG|Ssc_S6029918
gnl|UG|Ssc_S55269095	2	0.42	3	0.62	6	1.36	FS700801 full-length enriched swine cDNA library, adult prostate Sus scrofa cDNA clone PST010050F11 5', mRNA sequence /clone=PST010050F11 /clone_end=5' /gb=FS700801 /gi=288262201 /ug=Ssc.78038 /len=809	-	-	-	gi|260909098|gb|ACX54186.1|/3.89232e-06/APOBEC3 splice variant [Sus scrofa]	gnl|UG|Ssc_S55269095
gnl|UG|Ssc_S35166033	34	7.07	15	3.12	31	7.01	Sus scrofa mRNA, clone:UTR010008D10, expressed in uterus /gb=AK239892 /gi=115553705 /ug=Ssc.18341 /len=1153	-	-	-	-	gnl|UG|Ssc_S35166033
gnl|UG|Ssc_S46877285	5	1.04	17	3.53	24	5.43	PREDICTED: Sus scrofa cytochrome P450 2C19-like, transcript variant 1 (LOC100156823), mRNA /cds=p(1,1473) /gb=XM_001924276 /gi=194041753 /ug=Ssc.94730 /len=1473	GO:0043231//intracellular membrane-bounded organelle;GO:0031090//organelle membrane;GO:0042598//vesicular fraction	GO:0033695;GO:0005515//protein binding;GO:0019113;GO:0005506//iron ion binding	GO:0019752//carboxylic acid metabolic process;GO:0055114//oxidation-reduction process;GO:0043603//cellular amide metabolic process;GO:0006721//terpenoid metabolic process;GO:0042493//response to drug;GO:0017144//drug metabolic process	gi|194041754|ref|XP_001924311.1|/0/PREDICTED: cytochrome P450 2C19-like isoform 1 [Sus scrofa]	gnl|UG|Ssc_S46877285
gnl|UG|Ssc_S29985980	0	0	0	0	6	1.36	PDUts2046C11 Porcine testis cDNA library II Sus scrofa cDNA clone PDUts2046C11 5', mRNA sequence /clone=PDUts2046C11 /clone_end=5' /gb=CX060456 /gi=84136598 /ug=Ssc.76904 /len=560	-	-	-	-	gnl|UG|Ssc_S29985980
gnl|UG|Ssc_S58310566	18	3.74	28	5.82	39	8.82	PREDICTED: Sus scrofa DENN domain-containing protein 2C-like (LOC100515830), mRNA /cds=p(1,2613) /gb=XM_003125834 /gi=311254539 /ug=Ssc.94257 /len=3348	-	-	-	gi|311254540|ref|XP_003125882.1|/0/PREDICTED: DENN domain-containing protein 2C-like [Sus scrofa]	gnl|UG|Ssc_S58310566
gnl|UG|Ssc_S40024559	4	0.83	2	0.42	15	3.39	reje40b_g18.y1 eje Sus scrofa cDNA 5', mRNA sequence /clone_end=5' /gb=EW119468 /gi=182489584 /ug=Ssc.77269 /len=588	-	-	-	gi|300872546|gb|ADK39026.1|/6.95451e-23/beta-geo [cloning vector pPNT]	gnl|UG|Ssc_S40024559
gnl|UG|Ssc_S26721530	32	6.65	46	9.56	44	9.95	AJ957614 KN404_2 Sus scrofa cDNA clone C0007755a12 3', mRNA sequence /clone=C0007755a12 /clone_end=3' /gb=AJ957614 /gi=74374430 /ug=Ssc.81398 /len=915	-	-	-	gi|297301471|ref|XP_002805799.1|/2.86244e-11/PREDICTED: hypothetical protein LOC100430589 [Macaca mulatta]	gnl|UG|Ssc_S26721530
gnl|UG|Ssc_S40263696	19	3.95	20	4.16	15	3.39	rlyg27_d5.y1 lyg Sus scrofa cDNA 5', mRNA sequence /clone_end=5' /gb=EW358603 /gi=182874551 /ug=Ssc.78938 /len=615	-	-	-	-	gnl|UG|Ssc_S40263696
gnl|UG|Ssc_S58306295	14	2.91	3	0.62	9	2.03	PREDICTED: Sus scrofa pleckstrin homology domain-containing family A member 6-like (LOC100524099), mRNA /cds=p(1,2358) /gb=XM_003130097 /gi=311264405 /ug=Ssc.3730 /len=3428	-	GO:0016301//kinase activity;GO:0032559	GO:0043009//chordate embryonic development;GO:0046335//ethanolamine biosynthetic process;GO:0006656//phosphatidylcholine biosynthetic process;GO:0040007//growth;GO:0048513//organ development;GO:0006796//phosphate metabolic process	gi|311264406|ref|XP_003130145.1|/0/PREDICTED: pleckstrin homology domain-containing family A member 6-like [Sus scrofa]	gnl|UG|Ssc_S58306295
gnl|UG|Ssc_S40152018	2	0.42	0	0	0	0	rhyp04c_k19.y1 hyp Sus scrofa cDNA 5', mRNA sequence /clone_end=5' /gb=EW246925 /gi=182546199 /ug=Ssc.60085 /len=602	-	-	-	gi|300872546|gb|ADK39026.1|/7.21007e-23/beta-geo [cloning vector pPNT]	gnl|UG|Ssc_S40152018
gnl|UG|Ssc_S35167564	78	16.21	131	27.24	79	17.86	Sus scrofa mRNA, clone:AMP010001H12, expressed in alveolar macrophage /gb=AK230484 /gi=115552175 /ug=Ssc.8217 /len=1805	-	-	-	gi|311266920|ref|XP_003131317.1|/2.61919e-16/PREDICTED: archaemetzincin-2-like [Sus scrofa]	gnl|UG|Ssc_S35167564
gnl|UG|Ssc_S35166571	64	13.3	41	8.52	65	14.69	Sus scrofa mRNA, clone:THY010201G01, expressed in thymus /gb=AK239750 /gi=115553168 /ug=Ssc.93914 /len=1429	-	-	-	gi|260909098|gb|ACX54186.1|/8.11341e-09/APOBEC3 splice variant [Sus scrofa]	gnl|UG|Ssc_S35166571
gnl|UG|Ssc_S18361411	13	2.7	11	2.29	23	5.2	921101 MARC 4PIG Sus scrofa cDNA 3', mRNA sequence /clone_end=3' /gb=CK456852 /gi=40804066 /ug=Ssc.10413 /len=849	-	-	-	-	gnl|UG|Ssc_S18361411
gnl|UG|Ssc_S40095044	7	1.45	4	0.83	7	1.58	rpfco0140_c11.y1 fco Sus scrofa cDNA 5', mRNA sequence /clone_end=5' /gb=EW189951 /gi=182526668 /ug=Ssc.40523 /len=593	-	-	-	-	gnl|UG|Ssc_S40095044
gnl|UG|Ssc_S55266616	2	0.42	6	1.25	8	1.81	FS663490 full-length enriched swine cDNA library, adult colon Sus scrofa cDNA clone CLNT10089E11 5', mRNA sequence /clone=CLNT10089E11 /clone_end=5' /gb=FS663490 /gi=288264913 /ug=Ssc.55693 /len=784	GO:0016020//membrane	-	-	gi|296471195|gb|DAA13310.1|/9.42551e-14/transmembrane 9 superfamily member 2 [Bos taurus]	gnl|UG|Ssc_S55266616
gnl|UG|Ssc_S18546832	0	0	3	0.62	0	0	BX915483 Sus Scrofa library (scan) Sus scrofa cDNA clone scan0030.l.13 5prim, mRNA sequence /clone=scan0030.l.13 /clone_end=5' /gb=BX915483 /gi=90244935 /ug=Ssc.33949 /len=872	GO:0016020//membrane;GO:0031981//nuclear lumen	GO:0008135//translation factor activity, nucleic acid binding	GO:0006412//translation	gi|296226008|ref|XP_002758745.1|/6.2485e-91/PREDICTED: ankyrin repeat and BTB/POZ domain-containing protein 1 isoform 1 [Callithrix jacchus]	gnl|UG|Ssc_S18546832
gnl|UG|Ssc_S40444406	304	63.19	148	30.77	341	77.09	rret14_o24.y1 ret Sus scrofa cDNA 5', mRNA sequence /clone_end=5' /gb=EW539012 /gi=183049858 /ug=Ssc.79081 /len=621	GO:0043231//intracellular membrane-bounded organelle;GO:0016021//integral to membrane;GO:0005626//insoluble fraction	-	GO:0007017//microtubule-based process	gi|301782437|ref|XP_002926634.1|/3.98228e-27/PREDICTED: kinectin-like [Ailuropoda melanoleuca]	gnl|UG|Ssc_S40444406
gnl|UG|Ssc_S35166877	262	54.46	95	19.75	188	42.5	Sus scrofa mRNA, clone:THY010105C07, expressed in thymus /gb=AK239456 /gi=115552862 /ug=Ssc.8313 /len=1686	-	-	-	gi|296485333|gb|DAA27448.1|/1.55478e-132/thioredoxin domain containing 15-like [Bos taurus]	gnl|UG|Ssc_S35166877
gnl|UG|Ssc_S31114790	16	3.33	14	2.91	16	3.62	1533768 MARC 3PIG Sus scrofa cDNA 5', mRNA sequence /clone_end=5' /gb=DY418628 /gi=87219931 /ug=Ssc.79019 /len=678	-	-	-	-	gnl|UG|Ssc_S31114790
gnl|UG|Ssc_S58310939	32	6.65	50	10.4	59	13.34	PREDICTED: Sus scrofa HEAT repeat-containing protein 7A-like (LOC100516006), mRNA /cds=p(1,4317) /gb=XM_003125466 /gi=311253292 /ug=Ssc.19361 /len=4317	-	-	-	gi|311253293|ref|XP_003125514.1|/0/PREDICTED: HEAT repeat-containing protein 7A-like [Sus scrofa]	gnl|UG|Ssc_S58310939
gnl|UG|Ssc_S23762727	4	0.83	0	0	0	0	1120360 MARC 4PIG Sus scrofa cDNA 3', mRNA sequence /clone_end=3' /gb=DN120346 /gi=59814621 /ug=Ssc.80017 /len=839	GO:0019866//organelle inner membrane;GO:0005759//mitochondrial matrix	GO:0003995//acyl-CoA dehydrogenase activity;GO:0050662//coenzyme binding;GO:0005504//fatty acid binding	GO:0000038//very long-chain fatty acid metabolic process;GO:0045922//negative regulation of fatty acid metabolic process;GO:0006091//generation of precursor metabolites and energy;GO:0031327;GO:0006635//fatty acid beta-oxidation;GO:0048871//multicellular organismal homeostasis;GO:0008203//cholesterol metabolic process	gi|160332360|sp|P48818.3|ACADV_BOVIN/8.39084e-68/RecName: Full=Very long-chain specific acyl-CoA dehydrogenase, mitochondrial; Short=VLCAD; Flags: Precursor	gnl|UG|Ssc_S23762727
gnl|UG|Ssc_S23769280	2	0.42	0	0	7	1.58	1140857 MARC 4PIG Sus scrofa cDNA 3', mRNA sequence /clone_end=3' /gb=DN126899 /gi=59821178 /ug=Ssc.79588 /len=818	-	-	-	-	gnl|UG|Ssc_S23769280
gnl|UG|Ssc_S26720937	0	0	8	1.66	4	0.9	AJ957021 KN404_2 Sus scrofa cDNA clone C0007748l09 3', mRNA sequence /clone=C0007748l09 /clone_end=3' /gb=AJ957021 /gi=74373837 /ug=Ssc.36178 /len=886	-	-	-	-	gnl|UG|Ssc_S26720937
gnl|UG|Ssc_S23692622	0	0	7	1.46	0	0	1098938 MARC 4PIG Sus scrofa cDNA 5', mRNA sequence /clone_end=5' /gb=DN103721 /gi=59776914 /ug=Ssc.27130 /len=749	-	-	-	-	gnl|UG|Ssc_S23692622
gnl|UG|Ssc_S40426551	761	158.17	864	179.65	544	122.98	rpty610b_c19.y1 pty Sus scrofa cDNA 5', mRNA sequence /clone_end=5' /gb=EW521158 /gi=183135265 /ug=Ssc.92329 /len=601	GO:0015935//small ribosomal subunit;GO:0031981//nuclear lumen	GO:0003676//nucleic acid binding;GO:0005198//structural molecule activity	GO:0006412//translation;GO:0019080;GO:0000054//ribosomal subunit export from nucleus;GO:0031016//pancreas development;GO:0022618//ribonucleoprotein complex assembly	gi|149641938|ref|XP_001513459.1|/6.39192e-48/PREDICTED: similar to insulinoma protein (rig), partial [Ornithorhynchus anatinus]	gnl|UG|Ssc_S40426551
gnl|UG|Ssc_S58304306	109	22.66	197	40.96	227	51.32	PREDICTED: Sus scrofa cytoplasmic dynein 1 light intermediate chain 1-like (LOC100511779), mRNA /cds=p(1,1950) /gb=XM_003132092 /gi=311268630 /ug=Ssc.47253 /len=2946	GO:0005815//microtubule organizing center;GO:0030286//dynein complex;GO:0000776//kinetochore;GO:0005819//spindle;GO:0016020//membrane	GO:0003774//motor activity;GO:0032559	GO:0007094//mitotic cell cycle spindle assembly checkpoint;GO:0007017//microtubule-based process;GO:0051234//establishment of localization	gi|311268631|ref|XP_003132140.1|/0/PREDICTED: cytoplasmic dynein 1 light intermediate chain 1-like [Sus scrofa]	gnl|UG|Ssc_S58304306
gnl|UG|Ssc_S46878708	22	4.57	42	8.73	23	5.2	PREDICTED: Sus scrofa iron-sulfur protein NUBPL-like (LOC100157456), mRNA /cds=p(1,519) /gb=XM_001924307 /gi=311260900 /ug=Ssc.55094 /len=1029	-	GO:0005488//binding	-	gi|311260901|ref|XP_001924342.2|/4.54057e-88/PREDICTED: iron-sulfur protein NUBPL-like [Sus scrofa]	gnl|UG|Ssc_S46878708
gnl|UG|Ssc_S35164481	30	6.24	7	1.46	40	9.04	Sus scrofa mRNA, clone:MLN010053G10, expressed in mesenteric lymph node /gb=AK233860 /gi=115555245 /ug=Ssc.44550 /len=1048	-	-	-	-	gnl|UG|Ssc_S35164481
gnl|UG|Ssc_S26722334	0	0	0	0	2	0.45	AJ958418 KN404_2 Sus scrofa cDNA clone C0007750h24 5', mRNA sequence /clone=C0007750h24 /clone_end=5' /gb=AJ958418 /gi=74375234 /ug=Ssc.36042 /len=812	-	-	-	-	gnl|UG|Ssc_S26722334
gnl|UG|Ssc_S58302986	0	0	0	0	5	1.13	PREDICTED: Sus scrofa formin-like protein 2-like (LOC100518696), mRNA /cds=p(1,3405) /gb=XM_003133410 /gi=311272465 /ug=Ssc.1696 /len=3405	GO:0044424//intracellular part	GO:0017016//Ras GTPase binding	GO:0007010//cytoskeleton organization	gi|311272466|ref|XP_003133458.1|/0/PREDICTED: formin-like protein 2-like [Sus scrofa]	gnl|UG|Ssc_S58302986
gnl|UG|Ssc_S55324293	44	9.15	47	9.77	49	11.08	Sus scrofa mRNA, clone:ADR010093H04, expressed in adrenal gland /gb=AK343565 /gi=288780579 /ug=Ssc.29277 /len=2837	-	-	-	gi|109489461|ref|XP_340947.3|/1.63337e-143/PREDICTED: hypothetical protein LOC360673 isoform 2 [Rattus norvegicus]	gnl|UG|Ssc_S55324293
gnl|UG|Ssc_S55318378	16	3.33	35	7.28	36	8.14	Sus scrofa mRNA, clone:MLN010087G03, expressed in mesenteric lymph nodes /gb=AK346988 /gi=288786506 /ug=Ssc.75533 /len=942	-	-	-	gi|311271201|ref|XP_003133074.1|/3.73665e-38/PREDICTED: uncharacterized protein C1orf96-like [Sus scrofa]	gnl|UG|Ssc_S55318378
gnl|UG|Ssc_S58314571	439	91.24	390	81.09	264	59.68	PREDICTED: Sus scrofa uncharacterized protein KIAA0586-like (LOC100515988), mRNA /cds=p(1,1398) /gb=XM_003121834 /gi=311245579 /ug=Ssc.15531 /len=2533	-	-	-	gi|311245580|ref|XP_003121882.1|/0/PREDICTED: uncharacterized protein KIAA0586-like [Sus scrofa]	gnl|UG|Ssc_S58314571
gnl|UG|Ssc_S35168407	392	81.48	278	57.8	86	19.44	Sus scrofa mRNA, clone:LVRM10011E06, expressed in liver /gb=AK232717 /gi=115551283 /ug=Ssc.47897 /len=2282	GO:0043234//protein complex;GO:0031410//cytoplasmic vesicle;GO:0005624//membrane fraction;GO:0016020//membrane	GO:0016790//thiolester hydrolase activity;GO:0004175//endopeptidase activity;GO:0061135;GO:0008192;GO:0032403//protein complex binding;GO:0019783//small conjugating protein-specific protease activity	GO:0010498//proteasomal protein catabolic process;GO:0007267//cell-cell signaling;GO:0019941//modification-dependent protein catabolic process;GO:0032101;GO:0010466//negative regulation of peptidase activity	gi|73961834|ref|XP_537306.2|/0/PREDICTED: similar to Ubiquitin carboxyl-terminal hydrolase 14 (Ubiquitin thiolesterase 14) (Ubiquitin-specific processing protease 14) (Deubiquitinating enzyme 14) isoform 2 [Canis familiaris]	gnl|UG|Ssc_S35168407
gnl|UG|Ssc_S35165046	146	30.35	106	22.04	135	30.52	Sus scrofa mRNA, clone:PBL010100E05, expressed in periphral blood mononuclear cell /gb=AK237091 /gi=115554680 /ug=Ssc.4225 /len=1575	-	-	-	-	gnl|UG|Ssc_S35165046
gnl|UG|Ssc_S23213312	73	15.17	96	19.96	69	15.6	Sus scrofa clone Clu_26373.scr.msk.p1.Contig2, mRNA sequence /gb=AY609696 /gi=52351264 /ug=Ssc.11832 /len=2149	GO:0031981//nuclear lumen	GO:0003676//nucleic acid binding;GO:0008170//N-methyltransferase activity	GO:0006351//transcription, DNA-dependent;GO:0006397//mRNA processing	gi|301774995|ref|XP_002922919.1|/0/PREDICTED: mRNA cap guanine-N7 methyltransferase-like [Ailuropoda melanoleuca]	gnl|UG|Ssc_S23213312
gnl|UG|Ssc_S50183644	15	3.12	0	0	3	0.68	susfleck_LM_65_A10 SUSFLECK Loin Muscle Sus scrofa cDNA clone 65_A10, mRNA sequence /clone=65_A10 /gb=FD615480 /gi=220999678 /ug=Ssc.84238 /len=648	GO:0043234//protein complex;GO:0005856//cytoskeleton;GO:0044444//cytoplasmic part	GO:0032561;GO:0042287//MHC protein binding	GO:0007017//microtubule-based process;GO:0006458//'de novo' protein folding;GO:0022402//cell cycle process;GO:0001909//leukocyte mediated cytotoxicity	gi|311246912|ref|XP_003122400.1|/6.09205e-88/PREDICTED: tubulin beta chain-like [Sus scrofa]	gnl|UG|Ssc_S50183644
gnl|UG|Ssc_S55319281	9	1.87	7	1.46	13	2.94	Sus scrofa mRNA, clone:LVRM10169B11, expressed in liver /gb=AK346411 /gi=288785603 /ug=Ssc.44780 /len=2651	GO:0031224//intrinsic to membrane;GO:0044424//intracellular part;GO:0005624//membrane fraction;GO:0031253//cell projection membrane	GO:0004888//transmembrane receptor activity;GO:0042802//identical protein binding;GO:0019904//protein domain specific binding;GO:0046983//protein dimerization activity	GO:0006357//regulation of transcription from RNA polymerase II promoter;GO:0030278//regulation of ossification;GO:0001932//regulation of protein phosphorylation;GO:0045137//development of primary sexual characteristics;GO:0035411//catenin import into nucleus;GO:0007187//G-protein signaling, coupled to cyclic nucleotide second messenger;GO:0032870//cellular response to hormone stimulus;GO:0030509/…	gi|155371827|ref|NP_001094518.1|/0/frizzled-1 [Bos taurus]	gnl|UG|Ssc_S55319281
gnl|UG|Ssc_S40175697	6	1.25	4	0.83	3	0.68	risp01_g14.y1 isp Sus scrofa cDNA 5', mRNA sequence /clone_end=5' /gb=EW270604 /gi=182542254 /ug=Ssc.22452 /len=752	-	-	-	-	gnl|UG|Ssc_S40175697
gnl|UG|Ssc_S6082012	202	41.99	119	24.74	74	16.73	MI-P-CP1-nzc-k-16-0-UI.s1 MI-P-CP1 Sus scrofa cDNA clone MI-P-CP1-nzc-k-16-0-UI 3', mRNA sequence /clone=MI-P-CP1-nzc-k-16-0-UI /clone_end=3' /gb=BQ604696 /gi=21551422 /ug=Ssc.56575 /len=647	-	-	-	-	gnl|UG|Ssc_S6082012
gnl|UG|Ssc_S55320733	2	0.42	2	0.42	2	0.45	Sus scrofa mRNA, clone:THY010008D11, expressed in thymus /gb=AK351429 /gi=288784139 /ug=Ssc.26599 /len=3386	-	-	GO:0019941//modification-dependent protein catabolic process	gi|309267124|ref|XP_003086959.1|/3.30451e-13/PREDICTED: ubiquitin carboxyl-terminal hydrolase 35-like, partial [Mus musculus]	gnl|UG|Ssc_S55320733
gnl|UG|Ssc_S23767532	3	0.62	2	0.42	4	0.9	1138974 MARC 4PIG Sus scrofa cDNA 3', mRNA sequence /clone_end=3' /gb=DN125151 /gi=59819430 /ug=Ssc.48662 /len=794	GO:0043231//intracellular membrane-bounded organelle;GO:0043234//protein complex	GO:0030528//transcription regulator activity;GO:0005488//binding;GO:0003712//transcription cofactor activity;GO:0034062//RNA polymerase activity	GO:0006357//regulation of transcription from RNA polymerase II promoter;GO:0001701//in utero embryonic development	gi|308912530|ref|NP_001184240.1|/2.90199e-68/mediator of RNA polymerase II transcription subunit 21 [Canis lupus familiaris]	gnl|UG|Ssc_S23767532
gnl|UG|Ssc_S19550328	58	12.06	11	2.29	46	10.4	996733 MARC 4PIG Sus scrofa cDNA 3', mRNA sequence /clone_end=3' /gb=CN165889 /gi=46180319 /ug=Ssc.52871 /len=760	-	-	-	-	gnl|UG|Ssc_S19550328
gnl|UG|Ssc_S58301793	2	0.42	2	0.42	3	0.68	PREDICTED: Sus scrofa protein LCHN-like (LOC100513325), mRNA /cds=p(1,1371) /gb=XM_003134603 /gi=311275255 /ug=Ssc.44002 /len=1961	-	-	-	gi|311275256|ref|XP_003134651.1|/0/PREDICTED: LOW QUALITY PROTEIN: protein LCHN-like [Sus scrofa]	gnl|UG|Ssc_S58301793
gnl|UG|Ssc_S58313952	140	29.1	115	23.91	145	32.78	PREDICTED: Sus scrofa aldehyde dehydrogenase family 3 member B1-like (LOC100525382), mRNA /cds=p(1,1572) /gb=XM_003122451 /gi=311247123 /ug=Ssc.79550 /len=2059	-	GO:0016620//oxidoreductase activity, acting on the aldehyde or oxo group of donors, NAD or NADP as acceptor	GO:0044238//primary metabolic process;GO:0044237//cellular metabolic process;GO:0044281//small molecule metabolic process	gi|311247110|ref|XP_003122496.1|/0/PREDICTED: aldehyde dehydrogenase family 3 member B1-like [Sus scrofa]	gnl|UG|Ssc_S58313952
gnl|UG|Ssc_S39989284	38	7.9	39	8.11	18	4.07	recc2824c_h11.y1 ecc Sus scrofa cDNA 5', mRNA sequence /clone_end=5' /gb=EW084349 /gi=181314842 /ug=Ssc.15509 /len=588	-	-	-	-	gnl|UG|Ssc_S39989284
gnl|UG|Ssc_S35166249	18	3.74	26	5.41	2	0.45	Sus scrofa mRNA, clone:OVRM10216E07, expressed in ovary /gb=AK236692 /gi=115553489 /ug=Ssc.13762 /len=1691	GO:0005626//insoluble fraction;GO:0031224//intrinsic to membrane;GO:0000139//Golgi membrane	GO:0046872//metal ion binding;GO:0060089;GO:0017110//nucleoside-diphosphatase activity	GO:0009134//nucleoside diphosphate catabolic process;GO:0007249//I-kappaB kinase/NF-kappaB cascade	gi|73964763|ref|XP_848726.1|/0/PREDICTED: similar to Ca2+-dependent endoplasmic reticulum nucleoside diphosphatase isoform 2 [Canis familiaris]	gnl|UG|Ssc_S35166249
gnl|UG|Ssc_S55325153	96	19.95	59	12.27	79	17.86	Sus scrofa mRNA, clone:PTG010075G03, expressed in pituitary gland /gb=AK349455 /gi=288779719 /ug=Ssc.15249 /len=2487	GO:0031253//cell projection membrane;GO:0072372//primary cilium;GO:0005813//centrosome;GO:0043234//protein complex	GO:0003774//motor activity;GO:0015631//tubulin binding	GO:0006810//transport;GO:0014020;GO:0032401//establishment of melanosome localization;GO:0030092//regulation of flagellum assembly;GO:0031175//neuron projection development;GO:0050890//cognition;GO:0021543//pallium development;GO:0007610//behavior;GO:0031023//microtubule organizing center organization;GO:0003143//embryonic heart tube morphogenesis;GO:0042462//eye photoreceptor cell development;GO…	gi|194206492|ref|XP_001494615.2|/0/PREDICTED: Bardet-Biedl syndrome 4 [Equus caballus]	gnl|UG|Ssc_S55325153
gnl|UG|Ssc_S40052404	13	2.7	0	0	2	0.45	rese15c_g21.y1 ese Sus scrofa cDNA 5', mRNA sequence /clone_end=5' /gb=EW147311 /gi=182473672 /ug=Ssc.38359 /len=341	-	-	-	-	gnl|UG|Ssc_S40052404
gnl|UG|Ssc_S35169391	23	4.78	55	11.44	34	7.69	Sus scrofa mRNA, clone:THY010020B03, expressed in thymus /gb=AK238713 /gi=115550448 /ug=Ssc.70244 /len=1397	-	-	-	-	gnl|UG|Ssc_S35169391
gnl|UG|Ssc_S55293376	2	0.42	0	0	0	0	FS671664 full-length enriched swine cDNA library, adult kidney Sus scrofa cDNA clone KDN010006G10 5', mRNA sequence /clone=KDN010006G10 /clone_end=5' /gb=FS671664 /gi=288292150 /ug=Ssc.38726 /len=808	-	-	-	gi|281338665|gb|EFB14249.1|/5.41597e-77/hypothetical protein PANDA_004897 [Ailuropoda melanoleuca]	gnl|UG|Ssc_S55293376
gnl|UG|Ssc_S35173919	59	12.26	63	13.1	118	26.68	Sus scrofa mRNA, clone:OVR010045H10, expressed in ovary /gb=AK234349 /gi=115545916 /ug=Ssc.44202 /len=1331	-	-	-	-	gnl|UG|Ssc_S35173919
gnl|UG|Ssc_S16764974	0	0	2	0.42	0	0	830282 MARC 3PIG Sus scrofa cDNA 3', mRNA sequence /clone_end=3' /gb=CF362578 /gi=34162371 /ug=Ssc.55557 /len=670	-	-	-	-	gnl|UG|Ssc_S16764974
gnl|UG|Ssc_S6054510	0	0	0	0	4	0.9	MI-P-E3-agw-e-03-1-UM.s1 MI-P-E3 Sus scrofa cDNA clone MI-P-E3-agw-e-03-1-UM 3', mRNA sequence /clone=MI-P-E3-agw-e-03-1-UM /clone_end=3' /gb=BQ598573 /gi=21545293 /ug=Ssc.7304 /len=490	-	-	-	-	gnl|UG|Ssc_S6054510
gnl|UG|Ssc_S26711778	5	1.04	13	2.7	3	0.68	AJ947862 KN404_1 Sus scrofa cDNA clone C0007741c17 5', mRNA sequence /clone=C0007741c17 /clone_end=5' /gb=AJ947862 /gi=74364678 /ug=Ssc.25840 /len=902	-	-	-	-	gnl|UG|Ssc_S26711778
gnl|UG|Ssc_S18355029	11	2.29	8	1.66	11	2.49	900068 MARC 4PIG Sus scrofa cDNA 3', mRNA sequence /clone_end=3' /gb=CK450502 /gi=40797716 /ug=Ssc.94761 /len=882	-	-	-	-	gnl|UG|Ssc_S18355029
gnl|UG|Ssc_S23762978	32	6.65	16	3.33	44	9.95	1120626 MARC 4PIG Sus scrofa cDNA 5', mRNA sequence /clone_end=5' /gb=DN120597 /gi=59814875 /ug=Ssc.48833 /len=718	-	-	-	-	gnl|UG|Ssc_S23762978
gnl|UG|Ssc_S35167586	19	3.95	36	7.49	48	10.85	Sus scrofa mRNA, clone:THY010095A05, expressed in thymus /gb=AK239346 /gi=115552153 /ug=Ssc.10180 /len=1410	-	GO:0019787//small conjugating protein ligase activity;GO:0032559	GO:0032446//protein modification by small protein conjugation	gi|73994208|ref|XP_534617.2|/5.22774e-99/PREDICTED: similar to NEDD8-conjugating enzyme [Canis familiaris]	gnl|UG|Ssc_S35167586
gnl|UG|Ssc_S26727819	0	0	2	0.42	0	0	AJ963903 KN404_2 Sus scrofa cDNA clone C0007754i16 3', mRNA sequence /clone=C0007754i16 /clone_end=3' /gb=AJ963903 /gi=74380719 /ug=Ssc.7040 /len=879	-	-	-	-	gnl|UG|Ssc_S26727819
gnl|UG|Ssc_S35169810	602	125.12	547	113.74	261	59	Sus scrofa mRNA, clone:LVR010009B08, expressed in liver /gb=AK232264 /gi=115550029 /ug=Ssc.12913 /len=1426	GO:0031981//nuclear lumen	GO:0005504//fatty acid binding	-	gi|311264915|ref|XP_003130396.1|/4.01547e-139/PREDICTED: acyl-CoA-binding domain-containing protein 6-like [Sus scrofa]	gnl|UG|Ssc_S35169810
gnl|UG|Ssc_S35164048	65	13.51	39	8.11	37	8.36	Sus scrofa mRNA, clone:SPL010023A12, expressed in spleen /gb=AK237311 /gi=115555678 /ug=Ssc.22548 /len=2203	GO:0005875//microtubule associated complex	-	GO:0031023//microtubule organizing center organization;GO:0007051//spindle organization;GO:0000087//M phase of mitotic cell cycle	gi|149756946|ref|XP_001489161.1|/0/PREDICTED: hypothetical protein [Equus caballus]	gnl|UG|Ssc_S35164048
gnl|UG|Ssc_S21098862	0	0	5	1.04	5	1.13	AJ747315 reverse - unstimulated minus stimulated macrophage Sus scrofa cDNA clone R_1_G02, mRNA sequence /clone=R_1_G02 /gb=AJ747315 /gi=49917537 /ug=Ssc.86159 /len=533	GO:0005626//insoluble fraction;GO:0030425//dendrite;GO:0044459//plasma membrane part;GO:0044444//cytoplasmic part	GO:0060089;GO:0031753;GO:0031690;GO:0004674//protein serine/threonine kinase activity;GO:0032559	GO:0001541//ovarian follicle development;GO:0010033//response to organic substance;GO:0015031//protein transport;GO:0002029//desensitization of G-protein coupled receptor protein signaling pathway;GO:0000302//response to reactive oxygen species;GO:0010863//positive regulation of phospholipase C activity;GO:0007169//transmembrane receptor protein tyrosine kinase signaling pathway;GO:0006468//prote…	gi|194218518|ref|XP_001491818.2|/1.3613e-95/PREDICTED: similar to Beta-adrenergic receptor kinase 1 (Beta-ARK-1) (G-protein-coupled receptor kinase 2) [Equus caballus]	gnl|UG|Ssc_S21098862
gnl|UG|Ssc_S35165643	0	0	4	0.83	4	0.9	Sus scrofa mRNA, clone:LVRM10117G10, expressed in liver /gb=AK233292 /gi=115554083 /ug=Ssc.12724 /len=2035	GO:0043005//neuron projection;GO:0044444//cytoplasmic part;GO:0044297//cell body	GO:0005515//protein binding	GO:0048731;GO:0030030//cell projection organization	gi|296486903|gb|DAA29016.1|/0/ataxin-10 [Bos taurus]	gnl|UG|Ssc_S35165643
gnl|UG|Ssc_S35164482	58	12.06	35	7.28	18	4.07	Sus scrofa mRNA, clone:MLN010053G03, expressed in mesenteric lymph node /gb=AK233859 /gi=115555244 /ug=Ssc.24374 /len=1033	-	-	-	-	gnl|UG|Ssc_S35164482
gnl|UG|Ssc_S22309336	2	0.42	2	0.42	5	1.13	CJ017076 full-length enriched swine cDNA library, adult spleen Sus scrofa cDNA clone SPL01E050045 5', mRNA sequence /clone=SPL01E050045 /clone_end=5' /gb=CJ017076 /gi=54516679 /ug=Ssc.86139 /len=810	-	-	-	-	gnl|UG|Ssc_S22309336
gnl|UG|Ssc_S18550870	0	0	2	0.42	2	0.45	BX919521 Sus Scrofa library (scan) Sus scrofa cDNA clone scan0004.g.16 5prim, mRNA sequence /clone=scan0004.g.16 /clone_end=5' /gb=BX919521 /gi=90233036 /ug=Ssc.84981 /len=774	-	-	-	-	gnl|UG|Ssc_S18550870
gnl|UG|Ssc_S34528365	0	0	2	0.42	0	0	DB802437 full-length enriched swine cDNA library, adult skin Sus scrofa cDNA clone SKNB10043H04 5', mRNA sequence /clone=SKNB10043H04 /clone_end=5' /gb=DB802437 /gi=112745324 /ug=Ssc.89908 /len=332	-	-	-	-	gnl|UG|Ssc_S34528365
gnl|UG|Ssc_S46881175	6	1.25	10	2.08	9	2.03	PREDICTED: Sus scrofa CDKN1A interacting zinc finger protein 1 (CIZ1), mRNA /cds=p(126,2711) /gb=XM_001927932 /gi=311246539 /ug=Ssc.11826 /len=2829	-	GO:0005488//binding	-	gi|194033633|ref|XP_001927967.1|/0/PREDICTED: cip1-interacting zinc finger protein [Sus scrofa]	gnl|UG|Ssc_S46881175
gnl|UG|Ssc_S40144513	68	14.13	71	14.76	93	21.02	rhlv29b_a8.y1 hlv Sus scrofa cDNA 5', mRNA sequence /clone_end=5' /gb=EW239420 /gi=182608833 /ug=Ssc.68143 /len=652	-	-	-	-	gnl|UG|Ssc_S40144513
gnl|UG|Ssc_S18380724	324	67.34	289	60.09	697	157.57	931174 MARC 4PIG Sus scrofa cDNA 3', mRNA sequence /clone_end=3' /gb=CK460857 /gi=40832138 /ug=Ssc.84682 /len=708	-	-	-	gi|148707305|gb|EDL39252.1|/6.49281e-14/ATPase, Na+/K+ transporting, beta 1 polypeptide, isoform CRA_e [Mus musculus]	gnl|UG|Ssc_S18380724
gnl|UG|Ssc_S35167806	81	16.84	107	22.25	77	17.41	Sus scrofa mRNA, clone:OVRM10183B04, expressed in ovary /gb=AK236340 /gi=115551933 /ug=Ssc.13475 /len=2286	-	-	-	gi|26345526|dbj|BAC36414.1|/1.24644e-13/unnamed protein product [Mus musculus]	gnl|UG|Ssc_S35167806
gnl|UG|Ssc_S18380871	19	3.95	24	4.99	18	4.07	931184 MARC 4PIG Sus scrofa cDNA 3', mRNA sequence /clone_end=3' /gb=CK460865 /gi=40832146 /ug=Ssc.1668 /len=793	-	-	-	-	gnl|UG|Ssc_S18380871
gnl|UG|Ssc_S55325318	76	15.8	185	38.47	59	13.34	Sus scrofa mRNA, clone:PTG010049B12, expressed in pituitary gland /gb=AK349333 /gi=288779508 /ug=Ssc.2521 /len=3433	GO:0005626//insoluble fraction;GO:0043231//intracellular membrane-bounded organelle;GO:0044444//cytoplasmic part;GO:0012505//endomembrane system	GO:0017111//nucleoside-triphosphatase activity;GO:0008047//enzyme activator activity;GO:0042802//identical protein binding;GO:0031267//small GTPase binding	GO:0043087//regulation of GTPase activity;GO:0009966//regulation of signal transduction	gi|224809578|ref|NP_001139130.1|/0/rap1 GTPase-activating protein 1 isoform a [Homo sapiens]	gnl|UG|Ssc_S55325318
gnl|UG|Ssc_S23701489	5	1.04	8	1.66	17	3.84	1111792 MARC 4PIG Sus scrofa cDNA 3', mRNA sequence /clone_end=3' /gb=DN112592 /gi=59791258 /ug=Ssc.94951 /len=755	-	-	-	-	gnl|UG|Ssc_S23701489
gnl|UG|Ssc_S19536899	15	3.12	6	1.25	15	3.39	940089 MARC 4PIG Sus scrofa cDNA 3', mRNA sequence /clone_end=3' /gb=CN153019 /gi=46167449 /ug=Ssc.12247 /len=807	-	-	-	-	gnl|UG|Ssc_S19536899
gnl|UG|Ssc_S58306060	0	0	12	2.5	2	0.45	PREDICTED: Sus scrofa ras-specific guanine nucleotide-releasing factor RalGPS2-like (LOC100522752), mRNA /cds=p(93,1073) /gb=XM_003130335 /gi=311264889 /ug=Ssc.60378 /len=1225	GO:0016020//membrane;GO:0044424//intracellular part	GO:0005488//binding;GO:0030695//GTPase regulator activity	GO:0019222//regulation of metabolic process;GO:0035556//intracellular signal transduction	gi|297662638|ref|XP_002809804.1|/0/PREDICTED: ras-specific guanine nucleotide-releasing factor RalGPS2-like isoform 3 [Pongo abelii]	gnl|UG|Ssc_S58306060
gnl|UG|Ssc_S40105249	15	3.12	44	9.15	26	5.88	rfhi4030b_p13.y1 fhi Sus scrofa cDNA 5', mRNA sequence /clone_end=5' /gb=EW200156 /gi=182588701 /ug=Ssc.95604 /len=339	-	-	-	-	gnl|UG|Ssc_S40105249
gnl|UG|Ssc_S58311811	11	2.29	8	1.66	3	0.68	PREDICTED: Sus scrofa hypothetical protein LOC100518480 (LOC100518480), mRNA /cds=p(1,864) /gb=XM_003124594 /gi=311251492 /ug=Ssc.9620 /len=1418	-	-	-	gi|311251493|ref|XP_003124642.1|/9.94711e-98/PREDICTED: hypothetical protein LOC100518480 [Sus scrofa]	gnl|UG|Ssc_S58311811
gnl|UG|Ssc_S35170847	22	4.57	24	4.99	58	13.11	Sus scrofa mRNA, clone:TCH010057F06, expressed in trachea /gb=AK238181 /gi=115548992 /ug=Ssc.41201 /len=1131	-	-	-	-	gnl|UG|Ssc_S35170847
gnl|UG|Ssc_S35170699	2	0.42	0	0	0	0	Sus scrofa mRNA, clone:TCH010084E06, expressed in trachea /gb=AK238329 /gi=115549140 /ug=Ssc.70883 /len=1159	-	-	-	gi|292630325|ref|XP_002667834.1|/2.8392e-07/PREDICTED: superkiller viralicidic activity 2-like [Danio rerio]	gnl|UG|Ssc_S35170699
gnl|UG|Ssc_S26720816	0	0	0	0	2	0.45	AJ956900 KN404_2 Sus scrofa cDNA clone C0007760g21 5', mRNA sequence /clone=C0007760g21 /clone_end=5' /gb=AJ956900 /gi=74373716 /ug=Ssc.36274 /len=731	-	-	-	-	gnl|UG|Ssc_S26720816
gnl|UG|Ssc_S35170741	0	0	0	0	9	2.03	Sus scrofa mRNA, clone:TCH010075F02, expressed in trachea /gb=AK238287 /gi=115549098 /ug=Ssc.49930 /len=1569	-	-	-	-	gnl|UG|Ssc_S35170741
gnl|UG|Ssc_S19545732	0	0	5	1.04	8	1.81	951154 MARC 4PIG Sus scrofa cDNA 5', mRNA sequence /clone_end=5' /gb=CN161828 /gi=46176258 /ug=Ssc.27207 /len=930	-	-	-	-	gnl|UG|Ssc_S19545732
gnl|UG|Ssc_S29969239	0	0	4	0.83	0	0	PDUts1023F08 Porcine testis cDNA library I Sus scrofa cDNA clone PDUts1023F08 5' similar to homologue to ref|NM_002197.1| Homo sapiens aconitase 1, soluble (ACO1), mRNA, mRNA sequence /clone=PDUts1023F08 /clone_end=5' /gb=CV865897 /gi=84119857 /ug=Ssc.78661 /len=507	GO:0043231//intracellular membrane-bounded organelle;GO:0044444//cytoplasmic part;GO:0042598//vesicular fraction	GO:0043169//cation binding;GO:0003729//mRNA binding;GO:0051536//iron-sulfur cluster binding;GO:0016836//hydro-lyase activity	GO:0006412//translation;GO:0010039//response to iron ion;GO:0006875//cellular metal ion homeostasis;GO:0072350;GO:0009060//aerobic respiration;GO:0007275//multicellular organismal development;GO:0022600//digestive system process	gi|62088540|dbj|BAD92717.1|/2.35243e-75/aconitase 1 variant [Homo sapiens]	gnl|UG|Ssc_S29969239
gnl|UG|Ssc_S29460347	0	0	9	1.87	0	0	POSM0605010_H20R porcine skeletal muscle cDNA library (PoSM) Sus scrofa cDNA 3', mRNA sequence /clone_end=3' /gb=DV899051 /gi=82924562 /ug=Ssc.87962 /len=368	-	-	-	-	gnl|UG|Ssc_S29460347
gnl|UG|Ssc_S19546517	10	2.08	15	3.12	35	7.91	952063 MARC 4PIG Sus scrofa cDNA 3', mRNA sequence /clone_end=3' /gb=CN162657 /gi=46177087 /ug=Ssc.18619 /len=840	-	-	-	gi|297711039|ref|XP_002832170.1|/3.34583e-16/PREDICTED: hypothetical protein LOC100443863 [Pongo abelii]	gnl|UG|Ssc_S19546517
gnl|UG|Ssc_S39938338	3	0.62	3	0.62	4	0.9	rcte34_l24.y1 cte Sus scrofa cDNA 5', mRNA sequence /clone_end=5' /gb=EW033403 /gi=181262850 /ug=Ssc.61420 /len=419	-	-	-	-	gnl|UG|Ssc_S39938338
gnl|UG|Ssc_S58313569	3	0.62	10	2.08	2	0.45	PREDICTED: Sus scrofa ATG13 autophagy related 13 homolog (S. cerevisiae) (ATG13), mRNA /cds=p(335,1888) /gb=XM_003122826 /gi=311247910 /ug=Ssc.32450 /len=2385	GO:0043234//protein complex;GO:0044444//cytoplasmic part	GO:0005488//binding	GO:0044248//cellular catabolic process;GO:0007033//vacuole organization	gi|311247911|ref|XP_003122874.1|/0/PREDICTED: autophagy-related protein 13-like [Sus scrofa]	gnl|UG|Ssc_S58313569
gnl|UG|Ssc_S46878142	3	0.62	3	0.62	0	0	PREDICTED: Sus scrofa piggyBac transposable element-derived protein 1-like (LOC100157732), mRNA /cds=p(1,2424) /gb=XM_001929056 /gi=194039954 /ug=Ssc.83325 /len=2608	GO:0043231//intracellular membrane-bounded organelle	GO:0001071//nucleic acid binding transcription factor activity;GO:0004888//transmembrane receptor activity	GO:0006351//transcription, DNA-dependent	gi|194039955|ref|XP_001929091.1|/0/PREDICTED: piggyBac transposable element-derived protein 1-like [Sus scrofa]	gnl|UG|Ssc_S46878142
gnl|UG|Ssc_S31106976	10	2.08	12	2.5	18	4.07	1515496 MARC 3PIG Sus scrofa cDNA 5', mRNA sequence /clone_end=5' /gb=DY410814 /gi=87212117 /ug=Ssc.26294 /len=696	GO:0000323//lytic vacuole;GO:0005819//spindle	GO:0003774//motor activity;GO:0032559	GO:0048869;GO:0048731;GO:0007017//microtubule-based process;GO:0007067//mitosis;GO:0007599//hemostasis	gi|301761820|ref|XP_002916332.1|/3.41835e-23/PREDICTED: kinesin-like protein KIF2A-like isoform 2 [Ailuropoda melanoleuca]	gnl|UG|Ssc_S31106976
gnl|UG|Ssc_S34505353	2	0.42	0	0	0	0	DB820776 full-length enriched swine cDNA library, adult uterus Sus scrofa cDNA 3', mRNA sequence /clone=UTR010069E07 /clone_end=3' /gb=DB820776 /gi=112744622 /ug=Ssc.94469 /len=636	-	-	-	-	gnl|UG|Ssc_S34505353
gnl|UG|Ssc_S23689878	0	0	2	0.42	19	4.3	1000371 MARC 4PIG Sus scrofa cDNA 5', mRNA sequence /clone_end=5' /gb=DN100977 /gi=59773551 /ug=Ssc.59192 /len=712	-	-	-	-	gnl|UG|Ssc_S23689878
gnl|UG|Ssc_S6066439	5	1.04	2	0.42	0	0	fbn-s-l050 pig pUC18 Library Sus scrofa cDNA, mRNA sequence /gb=BG695777 /gi=13956028 /ug=Ssc.81752 /len=193	GO:0031224//intrinsic to membrane;GO:0005746//mitochondrial respiratory chain	GO:0050136//NADH dehydrogenase (quinone) activity	GO:0051234//establishment of localization;GO:0022904//respiratory electron transport chain	gi|311272882|ref|XP_003133626.1|/1.76238e-24/PREDICTED: NADH dehydrogenase [ubiquinone] 1 beta subcomplex subunit 3-like isoform 1 [Sus scrofa]	gnl|UG|Ssc_S6066439
gnl|UG|Ssc_S55319182	8	1.66	2	0.42	0	0	Sus scrofa mRNA, clone:LVRM10208E08, expressed in liver /gb=AK346510 /gi=288785702 /ug=Ssc.75694 /len=2495	GO:0005815//microtubule organizing center;GO:0042995//cell projection	GO:0005488//binding	GO:0048856//anatomical structure development;GO:0007010//cytoskeleton organization;GO:0007155//cell adhesion;GO:0023052//signaling;GO:0007610//behavior	gi|296479072|gb|DAA21187.1|/0/nephronophthisis 4 [Bos taurus]	gnl|UG|Ssc_S55319182
gnl|UG|Ssc_S58311907	156	32.42	150	31.19	149	33.68	PREDICTED: Sus scrofa e3 ubiquitin-protein ligase BRE1B-like (LOC100512462), mRNA /cds=p(124,2754) /gb=XM_003124500 /gi=311251293 /ug=Ssc.5317 /len=3818	GO:0043231//intracellular membrane-bounded organelle;GO:0043234//protein complex;GO:0005624//membrane fraction	GO:0046872//metal ion binding;GO:0042802//identical protein binding;GO:0019899//enzyme binding;GO:0019787//small conjugating protein ligase activity	GO:0016574//histone ubiquitination;GO:0019941//modification-dependent protein catabolic process;GO:0006513//protein monoubiquitination	gi|311251294|ref|XP_003124548.1|/0/PREDICTED: e3 ubiquitin-protein ligase BRE1B-like [Sus scrofa]	gnl|UG|Ssc_S58311907
gnl|UG|Ssc_S39837406	8	1.66	14	2.91	6	1.36	rche28_k16.y1 che Sus scrofa cDNA 5', mRNA sequence /clone_end=5' /gb=EV932684 /gi=178545959 /ug=Ssc.75285 /len=682	GO:0031981//nuclear lumen;GO:0005746//mitochondrial respiratory chain	GO:0050136//NADH dehydrogenase (quinone) activity	GO:0051234//establishment of localization;GO:0022904//respiratory electron transport chain	gi|74268404|gb|AAI03275.1|/2.63346e-33/NADH dehydrogenase (ubiquinone) flavoprotein 3, 10kDa [Bos taurus]	gnl|UG|Ssc_S39837406
gnl|UG|Ssc_S58305980	49	10.18	127	26.41	113	25.55	PREDICTED: Sus scrofa REST corepressor 3-like (LOC100510922), mRNA /cds=p(37,405) /gb=XM_003130417 /gi=311265054 /ug=Ssc.18515 /len=3485	-	GO:0005488//binding	-	gi|297280844|ref|XP_001109084.2|/1.9647e-61/PREDICTED: REST corepressor 3-like [Macaca mulatta]	gnl|UG|Ssc_S58305980
gnl|UG|Ssc_S58305987	100	20.78	253	52.61	59	13.34	PREDICTED: Sus scrofa neudesin-like (LOC100525942), mRNA /cds=p(1,699) /gb=XM_003130415 /gi=311265040 /ug=Ssc.11715 /len=1048	GO:0044421//extracellular region part	GO:0005506//iron ion binding;GO:0005102//receptor binding	GO:0010740//positive regulation of intracellular protein kinase cascade	gi|311265041|ref|XP_003130463.1|/3.4382e-107/PREDICTED: neudesin-like [Sus scrofa]	gnl|UG|Ssc_S58305987
gnl|UG|Ssc_S55324458	0	0	5	1.04	11	2.49	Sus scrofa mRNA, clone:SKNB10099H09, expressed in skin /gb=AK349948 /gi=288780414 /ug=Ssc.66809 /len=1931	-	-	-	-	gnl|UG|Ssc_S55324458
gnl|UG|Ssc_S19539315	10	2.08	8	1.66	12	2.71	942706 MARC 4PIG Sus scrofa cDNA 5', mRNA sequence /clone_end=5' /gb=CN155411 /gi=46169841 /ug=Ssc.80250 /len=806	-	GO:0005488//binding	-	gi|119224007|gb|AAI26603.1|/1.83978e-93/WNK2 protein [Bos taurus]	gnl|UG|Ssc_S19539315
gnl|UG|Ssc_S58304772	0	0	0	0	2	0.45	PREDICTED: Sus scrofa e3 ubiquitin/ISG15 ligase TRIM25-like (LOC100525888), mRNA /cds=p(81,1463) /gb=XM_003131626 /gi=311267652 /ug=Ssc.21509 /len=1463	GO:0031981//nuclear lumen;GO:0005924//cell-substrate adherens junction;GO:0044444//cytoplasmic part	GO:0046914//transition metal ion binding;GO:0001071//nucleic acid binding transcription factor activity;GO:0019787//small conjugating protein ligase activity	GO:0006952//defense response;GO:0051707//response to other organism;GO:0048545//response to steroid hormone stimulus;GO:0033273//response to vitamin;GO:0032446//protein modification by small protein conjugation;GO:0001818//negative regulation of cytokine production;GO:0010467//gene expression	gi|311267653|ref|XP_003131674.1|/0/PREDICTED: e3 ubiquitin/ISG15 ligase TRIM25-like [Sus scrofa]	gnl|UG|Ssc_S58304772
gnl|UG|Ssc_S55320962	95	19.75	63	13.1	130	29.39	Sus scrofa mRNA, clone:LNG010047C04, expressed in lung /gb=AK345525 /gi=288783910 /ug=Ssc.57911 /len=1726	GO:0031252//cell leading edge;GO:0044444//cytoplasmic part	GO:0005102//receptor binding	GO:0048870//cell motility;GO:0035556//intracellular signal transduction;GO:0031589//cell-substrate adhesion;GO:0007166//cell surface receptor linked signaling pathway	gi|77735843|ref|NP_001029620.1|/9.85591e-82/integrin beta-1-binding protein 1 [Bos taurus]	gnl|UG|Ssc_S55320962
gnl|UG|Ssc_S23700799	69	14.34	61	12.68	50	11.3	1111052 MARC 4PIG Sus scrofa cDNA 3', mRNA sequence /clone_end=3' /gb=DN111902 /gi=59790568 /ug=Ssc.87099 /len=709	-	-	-	-	gnl|UG|Ssc_S23700799
gnl|UG|Ssc_S6011975	0	0	3	0.62	0	0	352226 MARC 1PIG Sus scrofa cDNA 5', mRNA sequence /clone_end=5' /gb=BG834120 /gi=14199117 /ti=448056580 /ug=Ssc.77122 /len=574	-	-	-	gi|114644530|ref|XP_509094.2|/1.92417e-19/PREDICTED: retinoic acid receptor, gamma [Pan troglodytes]	gnl|UG|Ssc_S6011975
gnl|UG|Ssc_S55273859	2	0.42	2	0.42	4	0.9	FS670093 full-length enriched swine cDNA library, adult hypothalamus Sus scrofa cDNA clone HTMT10084A08 5', mRNA sequence /clone=HTMT10084A08 /clone_end=5' /gb=FS670093 /gi=288269719 /ug=Ssc.58734 /len=910	GO:0043231//intracellular membrane-bounded organelle	GO:0003729//mRNA binding;GO:0043566//structure-specific DNA binding	GO:0006396//RNA processing;GO:0032897//negative regulation of viral transcription;GO:0048255//mRNA stabilization	gi|73950892|ref|XP_535409.2|/1.82681e-159/PREDICTED: similar to TAR DNA binding protein isoform 4 [Canis familiaris]	gnl|UG|Ssc_S55273859
gnl|UG|Ssc_S18378905	2	0.42	5	1.04	4	0.9	923464 MARC 4PIG Sus scrofa cDNA 5', mRNA sequence /clone_end=5' /gb=CK459014 /gi=40830295 /ug=Ssc.24518 /len=867	-	-	-	-	gnl|UG|Ssc_S18378905
gnl|UG|Ssc_S31132723	0	0	2	0.42	0	0	1572694 MARC 3PIG Sus scrofa cDNA 3', mRNA sequence /clone_end=3' /gb=DY436561 /gi=87237864 /ug=Ssc.89476 /len=656	-	-	-	gi|297297238|ref|XP_002804987.1|/1.75798e-12/PREDICTED: hypothetical protein LOC100423639 [Macaca mulatta]	gnl|UG|Ssc_S31132723
gnl|UG|Ssc_S39841729	0	0	0	0	4	0.9	rcje32_a9.y1 cje Sus scrofa cDNA 5', mRNA sequence /clone_end=5' /gb=EV936811 /gi=178551094 /ug=Ssc.71178 /len=559	GO:0043231//intracellular membrane-bounded organelle;GO:0030529//ribonucleoprotein complex	GO:0005198//structural molecule activity	GO:0022613//ribonucleoprotein complex biogenesis;GO:0006412//translation	gi|148747594|ref|NP_001092068.1|/1.11732e-24/60S acidic ribosomal protein P0 [Sus scrofa]	gnl|UG|Ssc_S39841729
gnl|UG|Ssc_S35167219	0	0	0	0	2	0.45	Sus scrofa mRNA, clone:OVRM10200B05, expressed in ovary /gb=AK236525 /gi=115552520 /ug=Ssc.32659 /len=2253	-	-	-	-	gnl|UG|Ssc_S35167219
gnl|UG|Ssc_S25134978	0	0	0	0	2	0.45	PMUS1-017DB12.y1__0622.1 DIAS_PMUS Sus scrofa cDNA 5', mRNA sequence /clone_end=5' /gb=DR082636 /gi=67205977 /ug=Ssc.37597 /len=335	-	-	-	-	gnl|UG|Ssc_S25134978
gnl|UG|Ssc_S55323955	58	12.06	109	22.66	120	27.13	Sus scrofa mRNA, clone:AMP010022H02, expressed in alveolar macrophages /gb=AK343706 /gi=288780917 /ug=Ssc.57052 /len=2221	-	-	-	-	gnl|UG|Ssc_S55323955
gnl|UG|Ssc_S40403257	0	0	0	0	10	2.26	rpgl08_f13.y1 pgl Sus scrofa cDNA 5', mRNA sequence /clone_end=5' /gb=EW497864 /gi=182778317 /ug=Ssc.62834 /len=567	-	-	-	-	gnl|UG|Ssc_S40403257
gnl|UG|Ssc_S40580409	102	21.2	233	48.45	50	11.3	rute2103b_k10.y1 ute Sus scrofa cDNA 5', mRNA sequence /clone_end=5' /gb=EW667122 /gi=183068560 /ug=Ssc.90520 /len=467	GO:0031981//nuclear lumen;GO:0005882//intermediate filament	GO:0005488//binding	GO:0006412//translation;GO:0006996//organelle organization;GO:0006259//DNA metabolic process;GO:0051704;GO:0022403	gi|114051856|ref|NP_001039876.1|/6.64801e-29/keratin, type II cytoskeletal 7 [Bos taurus]	gnl|UG|Ssc_S40580409
gnl|UG|Ssc_S6087790	180	37.41	131	27.24	250	56.52	MI-P-E7-agk-g-11-1-UM.s1 MI-P-E7 Sus scrofa cDNA clone MI-P-E7-agk-g-11-1-UM 3', mRNA sequence /clone=MI-P-E7-agk-g-11-1-UM /clone_end=3' /gb=BQ600155 /gi=21546881 /ug=Ssc.94289 /len=544	-	-	-	-	gnl|UG|Ssc_S6087790
gnl|UG|Ssc_S19547869	17	3.53	31	6.45	26	5.88	994150 MARC 4PIG Sus scrofa cDNA 5', mRNA sequence /clone_end=5' /gb=CN164036 /gi=46178466 /ug=Ssc.1382 /len=827	-	-	-	gi|296481431|gb|DAA23546.1|/4.84559e-28/partitioning-defective protein 3 homolog [Bos taurus]	gnl|UG|Ssc_S19547869
gnl|UG|Ssc_S35172676	9412	1956.26	6390	1328.65	9671	2186.33	Sus scrofa mRNA, clone:ITT010018D11, expressed in intestine /gb=AK231214 /gi=115547159 /ug=Ssc.53823 /len=1065	GO:0015934//large ribosomal subunit	GO:0003676//nucleic acid binding;GO:0005198//structural molecule activity	GO:0006412//translation;GO:0019080;GO:0031016//pancreas development	gi|311258211|ref|XP_003127492.1|/2.65023e-62/PREDICTED: 60S ribosomal protein L28-like isoform 2 [Sus scrofa]	gnl|UG|Ssc_S35172676
gnl|UG|Ssc_S39831931	0	0	2	0.42	0	0	rcga09b_p11.y1 cga Sus scrofa cDNA 5', mRNA sequence /clone_end=5' /gb=EV927209 /gi=178526118 /ug=Ssc.83983 /len=428	-	GO:0004527//exonuclease activity	GO:0006304//DNA modification	gi|34851927|ref|XP_226471.2|/2.58338e-07/PREDICTED: exosome component 6 [Rattus norvegicus]	gnl|UG|Ssc_S39831931
gnl|UG|Ssc_S58309458	233	48.43	161	33.48	176	39.79	PREDICTED: Sus scrofa FH1/FH2 domain-containing protein 1-like (LOC100524867), mRNA /cds=p(1,2829) /gb=XM_003126945 /gi=311257167 /ug=Ssc.2320 /len=3046	GO:0043231//intracellular membrane-bounded organelle;GO:0043232	GO:0008092//cytoskeletal protein binding	GO:0007010//cytoskeleton organization	gi|311257168|ref|XP_003126993.1|/0/PREDICTED: FH1/FH2 domain-containing protein 1-like [Sus scrofa]	gnl|UG|Ssc_S58309458
gnl|UG|Ssc_S26723467	82	17.04	76	15.8	55	12.43	AJ959551 KN404_2 Sus scrofa cDNA clone C0007758j10 5', mRNA sequence /clone=C0007758j10 /clone_end=5' /gb=AJ959551 /gi=74376367 /ug=Ssc.87740 /len=633	-	-	-	-	gnl|UG|Ssc_S26723467
gnl|UG|Ssc_S58313076	12	2.49	27	5.61	28	6.33	PREDICTED: Sus scrofa transportin-2-like (LOC100519078), mRNA /cds=p(65,2728) /gb=XM_003123316 /gi=311248906 /ug=Ssc.5646 /len=2728	GO:0043231//intracellular membrane-bounded organelle	GO:0005048//signal sequence binding;GO:0022892	GO:0015031//protein transport	gi|114675523|ref|XP_512411.2|/0/PREDICTED: transportin 2 (importin 3, karyopherin beta 2b) [Pan troglodytes]	gnl|UG|Ssc_S58313076
gnl|UG|Ssc_S40122081	7	1.45	6	1.25	5	1.13	rfty524b_j7.y1 fty Sus scrofa cDNA 5', mRNA sequence /clone_end=5' /gb=EW216988 /gi=182471093 /ug=Ssc.37286 /len=379	-	-	-	-	gnl|UG|Ssc_S40122081
gnl|UG|Ssc_S35167687	40	8.31	10	2.08	10	2.26	Sus scrofa mRNA, clone:THY010084D12, expressed in thymus /gb=AK239245 /gi=115552052 /ug=Ssc.44832 /len=1570	-	-	-	gi|66734174|gb|AAY53484.1|/8.56866e-29/endonuclease reverse transcriptase [Bos taurus]	gnl|UG|Ssc_S35167687
gnl|UG|Ssc_S34520417	3	0.62	0	0	0	0	DB790725 full-length enriched swine cDNA library, adult immature dendritic cell Sus scrofa cDNA clone DCI010002F05 5', mRNA sequence /clone=DCI010002F05 /clone_end=5' /gb=DB790725 /gi=112754420 /ug=Ssc.84151 /len=712	-	-	-	gi|301760997|ref|XP_002916082.1|/6.34378e-89/PREDICTED: serine/threonine-protein phosphatase 6 regulatory ankyrin repeat subunit C-like [Ailuropoda melanoleuca]	gnl|UG|Ssc_S34520417
gnl|UG|Ssc_S39983831	8	1.66	2	0.42	2	0.45	rebs24c_k16.y1 ebs Sus scrofa cDNA 5', mRNA sequence /clone_end=5' /gb=EW078896 /gi=181222068 /ug=Ssc.4692 /len=650	-	-	-	-	gnl|UG|Ssc_S39983831
gnl|UG|Ssc_S58308975	23	4.78	7	1.46	0	0	PREDICTED: Sus scrofa transmembrane channel-like 4 (TMC4), mRNA /cds=p(1,2100) /gb=XM_003127416 /gi=311258149 /ug=Ssc.29363 /len=2293	GO:0031224//intrinsic to membrane	-	-	gi|311258150|ref|XP_003127464.1|/0/PREDICTED: transmembrane channel-like protein 4-like [Sus scrofa]	gnl|UG|Ssc_S58308975
gnl|UG|Ssc_S55327247	32	6.65	48	9.98	75	16.96	Sus scrofa mRNA, clone:OVR010026F10, expressed in ovary /gb=AK347402 /gi=288576809 /ug=Ssc.76077 /len=1851	-	-	-	-	gnl|UG|Ssc_S55327247
gnl|UG|Ssc_S58305045	17	3.53	14	2.91	17	3.84	PREDICTED: Sus scrofa solute carrier family 4, anion exchanger, member 1 (erythrocyte membrane protein band 3, Diego blood group) (SLC4A1), mRNA /cds=p(1,2757) /gb=XM_003131364 /gi=311267091 /ug=Ssc.42476 /len=3540	GO:0005856//cytoskeleton;GO:0016021//integral to membrane;GO:0044459//plasma membrane part;GO:0031674//I band	GO:0008092//cytoskeletal protein binding;GO:0015103//inorganic anion transmembrane transporter activity;GO:0042802//identical protein binding;GO:0015301//anion:anion antiporter activity	GO:0015698//inorganic anion transport;GO:0050801//ion homeostasis	gi|311267092|ref|XP_003131412.1|/0/PREDICTED: band 3 anion transport protein-like [Sus scrofa]	gnl|UG|Ssc_S58305045
gnl|UG|Ssc_S34529427	20	4.16	25	5.2	90	20.35	DB803499 full-length enriched swine cDNA library, adult skin Sus scrofa cDNA clone SKNB10058G09 5', mRNA sequence /clone=SKNB10058G09 /clone_end=5' /gb=DB803499 /gi=112753706 /ug=Ssc.89921 /len=697	-	-	-	-	gnl|UG|Ssc_S34529427
gnl|UG|Ssc_S55324930	215	44.69	56	11.64	104	23.51	Sus scrofa mRNA, clone:SKNB10024H01, expressed in skin /gb=AK349677 /gi=288779942 /ug=Ssc.6695 /len=1081	GO:0005929//cilium;GO:0015630//microtubule cytoskeleton;GO:0044444//cytoplasmic part	GO:0005515//protein binding;GO:0032559	GO:0006810//transport;GO:0051705;GO:0032401//establishment of melanosome localization;GO:0045137//development of primary sexual characteristics;GO:0044267//cellular protein metabolic process;GO:0009855//determination of bilateral symmetry;GO:0021543//pallium development;GO:0003143//embryonic heart tube morphogenesis;GO:0042384//cilium assembly;GO:0007281//germ cell development;GO:0060295;GO:00439…	gi|311274367|ref|XP_003134301.1|/1.03454e-29/PREDICTED: hypothetical protein LOC100518047 [Sus scrofa]	gnl|UG|Ssc_S55324930
gnl|UG|Ssc_S6076351	8	1.66	3	0.62	8	1.81	UNL-P-FN-cm-a-05-0-UNL.s1 UNL-P-FN Sus scrofa cDNA clone UNL-P-FN-cm-a-05-0-UNL 3', mRNA sequence /clone=UNL-P-FN-cm-a-05-0-UNL /clone_end=3' /gb=BI184368 /gi=14658777 /ug=Ssc.48630 /len=834	-	-	-	-	gnl|UG|Ssc_S6076351
gnl|UG|Ssc_S40278921	1647	342.32	3354	697.39	3614	817.02	rmcp08c_n16.y1 mcp Sus scrofa cDNA 5', mRNA sequence /clone_end=5' /gb=EW373828 /gi=182849975 /ug=Ssc.91862 /len=681	GO:0043231//intracellular membrane-bounded organelle	GO:0046914//transition metal ion binding;GO:0016701//oxidoreductase activity, acting on single donors with incorporation of molecular oxygen	GO:0006351//transcription, DNA-dependent;GO:0006325//chromatin organization	gi|311248414|ref|XP_003123128.1|/4.80206e-67/PREDICTED: lysine-specific demethylase 4B-like [Sus scrofa]	gnl|UG|Ssc_S40278921
gnl|UG|Ssc_S26716416	0	0	4	0.83	9	2.03	AJ952500 KN404_1 Sus scrofa cDNA clone C0007743d21 3', mRNA sequence /clone=C0007743d21 /clone_end=3' /gb=AJ952500 /gi=74369316 /ug=Ssc.53332 /len=793	-	-	-	gi|66734174|gb|AAY53484.1|/1.05343e-61/endonuclease reverse transcriptase [Bos taurus]	gnl|UG|Ssc_S26716416
gnl|UG|Ssc_S58310373	199	41.36	218	45.33	362	81.84	PREDICTED: Sus scrofa ER lumen protein retaining receptor 3-like (LOC100514523), mRNA /cds=p(1,1125) /gb=XM_003126051 /gi=311255077 /ug=Ssc.21548 /len=2042	GO:0031090//organelle membrane;GO:0043231//intracellular membrane-bounded organelle;GO:0031224//intrinsic to membrane	GO:0005048//signal sequence binding;GO:0004871//signal transducer activity	GO:0035437//maintenance of protein localization in endoplasmic reticulum;GO:0006810//transport;GO:0023052//signaling	gi|311255078|ref|XP_003126099.1|/0/PREDICTED: ER lumen protein retaining receptor 3-like [Sus scrofa]	gnl|UG|Ssc_S58310373
gnl|UG|Ssc_S26720943	4	0.83	10	2.08	10	2.26	AJ957027 KN404_2 Sus scrofa cDNA clone C0007754n07 3', mRNA sequence /clone=C0007754n07 /clone_end=3' /gb=AJ957027 /gi=74373843 /ug=Ssc.83772 /len=895	-	-	-	-	gnl|UG|Ssc_S26720943
gnl|UG|Ssc_S35166158	8	1.66	6	1.25	41	9.27	Sus scrofa mRNA, clone:THY010203C04, expressed in thymus /gb=AK239767 /gi=115553580 /ug=Ssc.46737 /len=1415	-	-	-	-	gnl|UG|Ssc_S35166158
gnl|UG|Ssc_S34533149	36	7.48	24	4.99	81	18.31	DB800843 full-length enriched swine cDNA library, adult skin Sus scrofa cDNA clone SKNB10016A05 5', mRNA sequence /clone=SKNB10016A05 /clone_end=5' /gb=DB800843 /gi=112776446 /ug=Ssc.29983 /len=616	-	-	-	gi|258676922|gb|ACV87314.1|/4.09029e-08/IL-23 [Sus scrofa]	gnl|UG|Ssc_S34533149
gnl|UG|Ssc_S46877797	0	0	0	0	2	0.45	PREDICTED: Sus scrofa UDP-glucose:glycoprotein glucosyltransferase 2-like (LOC100155812), partial mRNA /cds=p(1,795) /gb=XM_001925818 /gi=311266460 /ug=Ssc.87067 /len=795	GO:0044432//endoplasmic reticulum part	GO:0035251//UDP-glucosyltransferase activity	GO:0006487//protein N-linked glycosylation	gi|311266461|ref|XP_001925853.2|/6.28657e-155/PREDICTED: UDP-glucose:glycoprotein glucosyltransferase 2-like, partial [Sus scrofa]	gnl|UG|Ssc_S46877797
gnl|UG|Ssc_S29973404	6	1.25	9	1.87	9	2.03	PDUts1074G10 Porcine testis cDNA library I Sus scrofa cDNA clone PDUts1074G10 5' similar to homologue to ref|NM_175335.1| Mus musculus general transcription factor II A, 1 (Gtf2a1), transcript variant 2, mRNA, mRNA sequence /clone=PDUts1074G10 /clone_end=5' /gb=CV870062 /gi=84124022 /ug=Ssc.41485 /len=574	-	-	-	-	gnl|UG|Ssc_S29973404
gnl|UG|Ssc_S40551312	2	0.42	2	0.42	0	0	rthg35_m16.y1 thg Sus scrofa cDNA 5', mRNA sequence /clone_end=5' /gb=EW638025 /gi=183156997 /ug=Ssc.69677 /len=537	-	-	-	-	gnl|UG|Ssc_S40551312
gnl|UG|Ssc_S18552034	162	33.67	306	63.63	203	45.89	BX920685 Sus Scrofa library (scan) Sus scrofa cDNA clone scan0007.e.08 5prim, mRNA sequence /clone=scan0007.e.08 /clone_end=5' /gb=BX920685 /gi=90244720 /ug=Ssc.13397 /len=837	GO:0005815//microtubule organizing center;GO:0043231//intracellular membrane-bounded organelle;GO:0005874//microtubule;GO:0012505//endomembrane system;GO:0005819//spindle;GO:0031513//nonmotile primary cilium	GO:0017111//nucleoside-triphosphatase activity;GO:0043169//cation binding;GO:0032561;GO:0015631//tubulin binding	GO:0035556//intracellular signal transduction;GO:0009207	gi|73998769|ref|XP_534999.2|/1.31676e-87/PREDICTED: similar to ADP-ribosylation factor-like 3 [Canis familiaris]	gnl|UG|Ssc_S18552034
gnl|UG|Ssc_S17505135	0	0	2	0.42	4	0.9	885569 MARC 4PIG Sus scrofa cDNA 3', mRNA sequence /clone_end=3' /gb=CF792615 /gi=37797176 /ug=Ssc.5287 /len=581	-	-	-	-	gnl|UG|Ssc_S17505135
gnl|UG|Ssc_S6061016	2	0.42	7	1.46	6	1.36	MI-P-AY1-nqr-e-09-0-UI.s1 MI-P-AY1 Sus scrofa cDNA clone MI-P-AY1-nqr-e-09-0-UI 3', mRNA sequence /clone=MI-P-AY1-nqr-e-09-0-UI /clone_end=3' /gb=BF710401 /gi=12009878 /ug=Ssc.3965 /len=455	-	-	-	-	gnl|UG|Ssc_S6061016
gnl|UG|Ssc_S18552226	2	0.42	10	2.08	4	0.9	BX920877 Sus Scrofa library (scan) Sus scrofa cDNA clone scan0003.o.02 5prim, mRNA sequence /clone=scan0003.o.02 /clone_end=5' /gb=BX920877 /gi=90228567 /ug=Ssc.82292 /len=873	-	-	-	-	gnl|UG|Ssc_S18552226
gnl|UG|Ssc_S55324772	3	0.62	0	0	0	0	Sus scrofa mRNA, clone:ADR010026B09, expressed in adrenal gland /gb=AK343284 /gi=288780100 /ug=Ssc.76072 /len=1124	-	-	-	-	gnl|UG|Ssc_S55324772
gnl|UG|Ssc_S40551206	22	4.57	69	14.35	35	7.91	rtes17_l5r1.y1 tes Sus scrofa cDNA 5', mRNA sequence /clone_end=5' /gb=EW637919 /gi=183104983 /ug=Ssc.90599 /len=429	GO:0005913//cell-cell adherens junction;GO:0019897//extrinsic to plasma membrane;GO:0031252//cell leading edge;GO:0005856//cytoskeleton;GO:0030141//stored secretory granule	GO:0050839//cell adhesion molecule binding;GO:0003779//actin binding	GO:0007043//cell-cell junction assembly;GO:0045597//positive regulation of cell differentiation;GO:0007409//axonogenesis;GO:0042476//odontogenesis;GO:0007405//neuroblast proliferation;GO:0008406//gonad development;GO:0022602//ovulation cycle process;GO:0048545//response to steroid hormone stimulus;GO:0071310//cellular response to organic substance;GO:0051259//protein oligomerization;GO:0006915//a…	gi|414982|gb|AAA18949.1|/1.44776e-31/alpha2(E)-catenin [Homo sapiens]	gnl|UG|Ssc_S40551206
gnl|UG|Ssc_S55274615	7	1.45	10	2.08	3	0.68	FS676991 full-length enriched swine cDNA library, adult kidney Sus scrofa cDNA clone KDN010082H08 5', mRNA sequence /clone=KDN010082H08 /clone_end=5' /gb=FS676991 /gi=288274645 /ug=Ssc.6395 /len=862	GO:0043231//intracellular membrane-bounded organelle	GO:0032561	GO:0023052//signaling	gi|62460422|ref|NP_001014865.1|/1.56073e-141/developmentally-regulated GTP-binding protein 2 [Bos taurus]	gnl|UG|Ssc_S55274615
gnl|UG|Ssc_S6082069	4	0.83	6	1.25	14	3.16	MI-P-CP1-nzc-n-03-0-UI.s1 MI-P-CP1 Sus scrofa cDNA clone MI-P-CP1-nzc-n-03-0-UI 3', mRNA sequence /clone=MI-P-CP1-nzc-n-03-0-UI /clone_end=3' /gb=BQ604753 /gi=21551479 /ug=Ssc.3134 /len=777	-	-	-	-	gnl|UG|Ssc_S6082069
gnl|UG|Ssc_S50196910	0	0	9	1.87	5	1.13	susfleck_FC_N_22_B09 SUSFLECK Fat Cell Normalized Sus scrofa cDNA clone 22_B09, mRNA sequence /clone=22_B09 /gb=FD628746 /gi=221031468 /ug=Ssc.81622 /len=856	GO:0031981//nuclear lumen;GO:0043234//protein complex	GO:0046914//transition metal ion binding;GO:0000981//sequence-specific DNA binding RNA polymerase II transcription factor activity;GO:0046983//protein dimerization activity;GO:0003702//RNA polymerase II transcription factor activity;GO:0042802//identical protein binding;GO:0043565//sequence-specific DNA binding;GO:0043566//structure-specific DNA binding;GO:0016564//transcription repressor activity	GO:0035051//cardiac cell differentiation;GO:0000122//negative regulation of transcription from RNA polymerase II promoter;GO:0014706//striated muscle tissue development;GO:0016447//somatic recombination of immunoglobulin gene segments;GO:0002327;GO:0050679//positive regulation of epithelial cell proliferation	gi|119585896|gb|EAW65492.1|/3.54459e-146/forkhead box P1, isoform CRA_b [Homo sapiens]	gnl|UG|Ssc_S50196910
gnl|UG|Ssc_S6010568	55	11.43	37	7.69	8	1.81	346962 MARC 1PIG Sus scrofa cDNA 5', mRNA sequence /clone_end=5' /gb=BG733214 /gi=14019498 /ti=448055796 /ug=Ssc.55498 /len=507	GO:0044424//intracellular part	GO:0048037//cofactor binding;GO:0016758//transferase activity, transferring hexosyl groups	GO:0006073//cellular glucan metabolic process	gi|78369232|ref|NP_001030347.1|/2.43688e-56/glycogen phosphorylase, brain form [Bos taurus]	gnl|UG|Ssc_S6010568
gnl|UG|Ssc_S46881024	4	0.83	7	1.46	4	0.9	PREDICTED: Sus scrofa PHD finger protein 19-like (LOC100156643), mRNA /cds=p(1,1965) /gb=XM_001925577 /gi=311246300 /ug=Ssc.38388 /len=1965	GO:0043231//intracellular membrane-bounded organelle	GO:0046914//transition metal ion binding	GO:0010467//gene expression	gi|311246301|ref|XP_001925612.2|/0/PREDICTED: PHD finger protein 19-like [Sus scrofa]	gnl|UG|Ssc_S46881024
gnl|UG|Ssc_S58307650	117	24.32	77	16.01	87	19.67	PREDICTED: Sus scrofa kinesin light chain 1-like (LOC100523621), mRNA /cds=p(259,1941) /gb=XM_003128755 /gi=311261634 /ug=Ssc.2936 /len=2408	GO:0005875//microtubule associated complex;GO:0043005//neuron projection;GO:0031982//vesicle;GO:0044444//cytoplasmic part	GO:0005488//binding;GO:0003774//motor activity	GO:0007599//hemostasis;GO:0032988;GO:0010970//microtubule-based transport	gi|311261635|ref|XP_003128803.1|/0/PREDICTED: kinesin light chain 1-like [Sus scrofa]	gnl|UG|Ssc_S58307650
gnl|UG|Ssc_S23694773	9	1.87	8	1.66	0	0	1102206 MARC 4PIG Sus scrofa cDNA 3', mRNA sequence /clone_end=3' /gb=DN105876 /gi=59781139 /ug=Ssc.9039 /len=852	-	-	-	-	gnl|UG|Ssc_S23694773
gnl|UG|Ssc_S20938133	0	0	3	0.62	2	0.45	AJ649856 CSEQRAN19 Sus scrofa cDNA clone C0003273_L02, mRNA sequence /clone=C0003273_L02 /gb=AJ649856 /gi=49326701 /ug=Ssc.85632 /len=431	GO:0019866//organelle inner membrane;GO:0043231//intracellular membrane-bounded organelle;GO:0031224//intrinsic to membrane	GO:0004175//endopeptidase activity	GO:0019538//protein metabolic process	gi|109639153|ref|NP_001030326.1|/1.63422e-78/presenilins-associated rhomboid-like protein, mitochondrial precursor [Rattus norvegicus]	gnl|UG|Ssc_S20938133
gnl|UG|Ssc_S35166726	44	9.15	16	3.33	17	3.84	Sus scrofa mRNA, clone:THY010115C06, expressed in thymus /gb=AK239599 /gi=115553013 /ug=Ssc.44704 /len=1778	-	-	-	gi|296481336|gb|DAA23451.1|/0/CG12333-like [Bos taurus]	gnl|UG|Ssc_S35166726
gnl|UG|Ssc_S35164537	35	7.27	32	6.65	25	5.65	Sus scrofa mRNA, clone:MLN010032H02, expressed in mesenteric lymph node /gb=AK233804 /gi=115555189 /ug=Ssc.50008 /len=955	-	-	-	gi|311268510|ref|XP_003132087.1|/5.96282e-15/PREDICTED: GRB2-related adapter protein-like [Sus scrofa]	gnl|UG|Ssc_S35164537
gnl|UG|Ssc_S40481705	4	0.83	0	0	2	0.45	rspc027_b14.y1 spc Sus scrofa cDNA 5', mRNA sequence /clone_end=5' /gb=EW576311 /gi=183016179 /ug=Ssc.69529 /len=604	-	-	-	-	gnl|UG|Ssc_S40481705
gnl|UG|Ssc_S58301856	0	0	2	0.42	30	6.78	PREDICTED: Sus scrofa hypothetical protein LOC100514996 (LOC100514996), mRNA /cds=p(1,1152) /gb=XM_003134540 /gi=311275125 /ug=Ssc.46664 /len=1152	GO:0043231//intracellular membrane-bounded organelle	GO:0046872//metal ion binding;GO:0008168//methyltransferase activity	GO:0050794//regulation of cellular process	gi|311275126|ref|XP_003134588.1|/0/PREDICTED: hypothetical protein LOC100514996 [Sus scrofa]	gnl|UG|Ssc_S58301856
gnl|UG|Ssc_S55322746	126	26.19	101	21	121	27.35	Sus scrofa mRNA, clone:DCI010014E03, expressed in dendritic cells (immature) /gb=AK344337 /gi=288782126 /ug=Ssc.5281 /len=1646	GO:0043234//protein complex;GO:0031981//nuclear lumen;GO:0030684//preribosome	GO:0005488//binding	GO:0000470;GO:0000460//maturation of 5.8S rRNA;GO:0007166//cell surface receptor linked signaling pathway	gi|311272918|ref|XP_003133640.1|/0/PREDICTED: ribosome biogenesis protein WDR12-like [Sus scrofa]	gnl|UG|Ssc_S55322746
gnl|UG|Ssc_S40084369	10	2.08	3	0.62	3	0.68	rfcc21b_o4.y1 fcc Sus scrofa cDNA 5', mRNA sequence /clone_end=5' /gb=EW179276 /gi=182491567 /ug=Ssc.67680 /len=464	-	-	-	-	gnl|UG|Ssc_S40084369
gnl|UG|Ssc_S40514849	61	12.68	42	8.73	70	15.82	rsto206_e21.y1 sto Sus scrofa cDNA 5', mRNA sequence /clone_end=5' /gb=EW609455 /gi=183048890 /ug=Ssc.92506 /len=387	-	-	-	-	gnl|UG|Ssc_S40514849
gnl|UG|Ssc_S23765409	0	0	3	0.62	0	0	1123297 MARC 4PIG Sus scrofa cDNA 3', mRNA sequence /clone_end=3' /gb=DN123028 /gi=59817307 /ug=Ssc.87017 /len=793	-	-	-	-	gnl|UG|Ssc_S23765409
gnl|UG|Ssc_S55324335	15	3.12	56	11.64	354	80.03	Sus scrofa mRNA, clone:ADR010083F12, expressed in adrenal gland /gb=AK343523 /gi=288780537 /ug=Ssc.76000 /len=1457	-	-	-	gi|148645276|gb|ABR01162.1|/2.50692e-118/endonuclease/reverse transcriptase [Sus scrofa]	gnl|UG|Ssc_S55324335
gnl|UG|Ssc_S55324722	87	18.08	61	12.68	57	12.89	Sus scrofa mRNA, clone:ADR010039C09, expressed in adrenal gland /gb=AK343334 /gi=288780150 /ug=Ssc.82120 /len=1363	GO:0005768//endosome;GO:0000323//lytic vacuole	GO:0005488//binding	GO:0006259//DNA metabolic process	gi|301758988|ref|XP_002915373.1|/2.99667e-19/PREDICTED: UV radiation resistance-associated gene protein-like [Ailuropoda melanoleuca]	gnl|UG|Ssc_S55324722
gnl|UG|Ssc_S39840962	2	0.42	3	0.62	7	1.58	rche20_e4.y1 che Sus scrofa cDNA 5', mRNA sequence /clone_end=5' /gb=EV936044 /gi=178588454 /ug=Ssc.65284 /len=536	-	-	-	-	gnl|UG|Ssc_S39840962
gnl|UG|Ssc_S58311486	0	0	0	0	2	0.45	PREDICTED: Sus scrofa beta-centractin-like (LOC100511252), mRNA /cds=p(1,1137) /gb=XM_003124919 /gi=311252165 /ug=Ssc.4223 /len=1173	GO:0005875//microtubule associated complex	GO:0032559	-	gi|311252166|ref|XP_003124967.1|/0/PREDICTED: beta-centractin-like [Sus scrofa]	gnl|UG|Ssc_S58311486
gnl|UG|Ssc_S18549186	69	14.34	36	7.49	33	7.46	BX917837 Sus Scrofa library (scan) Sus scrofa cDNA clone scan0033.n.02 5prim, mRNA sequence /clone=scan0033.n.02 /clone_end=5' /gb=BX917837 /gi=90243409 /ug=Ssc.83180 /len=867	-	-	-	-	gnl|UG|Ssc_S18549186
gnl|UG|Ssc_S46880696	18	3.74	15	3.12	17	3.84	PREDICTED: Sus scrofa DENN/MADD domain containing 4A (DENND4A), mRNA /cds=p(1,5781) /gb=XM_001924216 /gi=311245315 /ug=Ssc.18787 /len=5781	GO:0043231//intracellular membrane-bounded organelle	GO:0003676//nucleic acid binding	GO:0006351//transcription, DNA-dependent	gi|311245316|ref|XP_001924251.2|/0/PREDICTED: LOW QUALITY PROTEIN: c-myc promoter-binding protein [Sus scrofa]	gnl|UG|Ssc_S46880696
gnl|UG|Ssc_S17526020	22	4.57	11	2.29	8	1.81	BX675220 Sus Scrofa library (scac) Sus scrofa cDNA clone scac0030.f.03 3prim, mRNA sequence /clone=scac0030.f.03 /clone_end=3' /gb=BX675220 /gi=117784287 /ug=Ssc.23235 /len=829	-	-	-	-	gnl|UG|Ssc_S17526020
gnl|UG|Ssc_S46879432	0	0	2	0.42	2	0.45	PREDICTED: Sus scrofa cyclin-T1-like (LOC100154485), mRNA /cds=p(1,2187) /gb=XM_001928887 /gi=311255225 /ug=Ssc.94498 /len=2187	GO:0008023//transcription elongation factor complex	GO:0003723//RNA binding;GO:0043565//sequence-specific DNA binding	GO:0051726//regulation of cell cycle;GO:0051704;GO:0045935;GO:0006354//transcription elongation, DNA-dependent;GO:0006464//protein modification process	gi|194037287|ref|XP_001928922.1|/0/PREDICTED: cyclin-T1-like [Sus scrofa]	gnl|UG|Ssc_S46879432
gnl|UG|Ssc_S35167201	0	0	0	0	2	0.45	Sus scrofa mRNA, clone:OVRM10201D12, expressed in ovary /gb=AK236543 /gi=115552538 /ug=Ssc.52562 /len=2253	GO:0043231//intracellular membrane-bounded organelle;GO:0044444//cytoplasmic part	GO:0008252//nucleotidase activity;GO:0046872//metal ion binding;GO:0016740//transferase activity	GO:0006213//pyrimidine nucleoside metabolic process;GO:0006753;GO:0009112;GO:0046128;GO:0006796//phosphate metabolic process	gi|83035059|ref|NP_001032686.1|/3.07594e-98/5'-nucleotidase, cytosolic III [Bos taurus]	gnl|UG|Ssc_S35167201
gnl|UG|Ssc_S18361382	4	0.83	2	0.42	2	0.45	921070 MARC 4PIG Sus scrofa cDNA 3', mRNA sequence /clone_end=3' /gb=CK456823 /gi=40804037 /ug=Ssc.81087 /len=856	GO:0043231//intracellular membrane-bounded organelle	-	-	gi|301785970|ref|XP_002928406.1|/1.12314e-59/PREDICTED: CD320 antigen-like [Ailuropoda melanoleuca]	gnl|UG|Ssc_S18361382
gnl|UG|Ssc_S58309616	32	6.65	47	9.77	47	10.63	PREDICTED: Sus scrofa zinc finger BED domain-containing protein 4-like (LOC100520311), mRNA /cds=p(1,3258) /gb=XM_003126785 /gi=311256835 /ug=Ssc.22217 /len=4492	GO:0043231//intracellular membrane-bounded organelle	GO:0005488//binding	-	gi|311256836|ref|XP_003126833.1|/0/PREDICTED: zinc finger BED domain-containing protein 4-like [Sus scrofa]	gnl|UG|Ssc_S58309616
gnl|UG|Ssc_S55327114	0	0	0	0	2	0.45	Sus scrofa mRNA, clone:OVR010052C10, expressed in ovary /gb=AK347537 /gi=288576942 /ug=Ssc.44798 /len=3488	GO:0005759//mitochondrial matrix	GO:0003678//DNA helicase activity;GO:0019899//enzyme binding;GO:0032559;GO:0043566//structure-specific DNA binding	GO:0051259//protein oligomerization;GO:0006261//DNA-dependent DNA replication;GO:0006351//transcription, DNA-dependent	gi|148540314|ref|NP_001091933.1|/0/twinkle protein, mitochondrial [Bos taurus]	gnl|UG|Ssc_S55327114
gnl|UG|Ssc_S18385466	2	0.42	7	1.46	0	0	936755 MARC 4PIG Sus scrofa cDNA 3', mRNA sequence /clone_end=3' /gb=CK465627 /gi=40836904 /ug=Ssc.15230 /len=665	GO:0005769//early endosome;GO:0031090//organelle membrane	GO:0046914//transition metal ion binding	GO:0007599//hemostasis;GO:0016192//vesicle-mediated transport	gi|296474668|gb|DAA16783.1|/1.43145e-52/Rabenosyn-5-like [Bos taurus]	gnl|UG|Ssc_S18385466
gnl|UG|Ssc_S58314177	2	0.42	0	0	0	0	PREDICTED: Sus scrofa hypothetical protein LOC100520880 (LOC100520880), mRNA /cds=p(1,1113) /gb=XM_003122228 /gi=311246610 /ug=Ssc.72174 /len=1517	GO:0043231//intracellular membrane-bounded organelle;GO:0005694//chromosome	GO:0001071//nucleic acid binding transcription factor activity;GO:0003677//DNA binding	GO:0048704//embryonic skeletal system morphogenesis;GO:0048514//blood vessel morphogenesis;GO:0009888//tissue development;GO:0042471//ear morphogenesis;GO:0008589//regulation of smoothened signaling pathway;GO:0035108//limb morphogenesis;GO:0006351//transcription, DNA-dependent;GO:0008284//positive regulation of cell proliferation	gi|311246611|ref|XP_003122276.1|/1.38711e-169/PREDICTED: hypothetical protein LOC100520880 [Sus scrofa]	gnl|UG|Ssc_S58314177
gnl|UG|Ssc_S40136968	0	0	5	1.04	0	0	rhea22_n1.y1 hea Sus scrofa cDNA 5', mRNA sequence /clone_end=5' /gb=EW231875 /gi=182541336 /ug=Ssc.68126 /len=543	-	-	-	-	gnl|UG|Ssc_S40136968
gnl|UG|Ssc_S18353901	3	0.62	0	0	2	0.45	892908 MARC 4PIG Sus scrofa cDNA 5', mRNA sequence /clone_end=5' /gb=CK449346 /gi=40796560 /ug=Ssc.22488 /len=705	-	-	-	-	gnl|UG|Ssc_S18353901
gnl|UG|Ssc_S39892745	3	0.62	0	0	0	0	rcol1004b_c19.y1 col Sus scrofa cDNA 5', mRNA sequence /clone_end=5' /gb=EV987820 /gi=178617512 /ug=Ssc.23255 /len=405	-	-	-	-	gnl|UG|Ssc_S39892745
gnl|UG|Ssc_S23759002	29	6.03	24	4.99	26	5.88	1116204 MARC 4PIG Sus scrofa cDNA 5', mRNA sequence /clone_end=5' /gb=DN116621 /gi=59810881 /ug=Ssc.7660 /len=816	-	-	-	-	gnl|UG|Ssc_S23759002
gnl|UG|Ssc_S21558538	33	6.86	20	4.16	24	5.43	UMC-pd20fet-019-g12 Day 20 fetus pd20fet Sus scrofa cDNA 3', mRNA sequence /clone_end=3' /gb=CO939790 /gi=51306549 /ug=Ssc.86476 /len=352	GO:0019866//organelle inner membrane;GO:0043231//intracellular membrane-bounded organelle;GO:0044425//membrane part	GO:0015078//hydrogen ion transmembrane transporter activity	GO:0051234//establishment of localization;GO:0022904//respiratory electron transport chain	gi|194018716|ref|NP_001123450.1|/1.30412e-14/cytochrome b-c1 complex subunit 9 [Sus scrofa]	gnl|UG|Ssc_S21558538
gnl|UG|Ssc_S58306155	740	153.81	675	140.35	385	87.04	PREDICTED: Sus scrofa armadillo repeat-containing protein 10-like (LOC100513998), mRNA /cds=p(98,1018) /gb=XM_003130239 /gi=311264694 /ug=Ssc.82633 /len=2811	GO:0031224//intrinsic to membrane;GO:0031090//organelle membrane;GO:0043231//intracellular membrane-bounded organelle	-	GO:0050789//regulation of biological process	gi|311264695|ref|XP_003130287.1|/4.25035e-144/PREDICTED: armadillo repeat-containing protein 10-like [Sus scrofa]	gnl|UG|Ssc_S58306155
gnl|UG|Ssc_S35164373	566	117.64	471	97.93	262	59.23	Sus scrofa mRNA, clone:MLN010082C02, expressed in mesenteric lymph node /gb=AK233966 /gi=115555353 /ug=Ssc.20323 /len=1140	GO:0043234//protein complex;GO:0031981//nuclear lumen;GO:0000785//chromatin;GO:0044444//cytoplasmic part	GO:0003676//nucleic acid binding;GO:0008408//3'-5' exonuclease activity	GO:0006304//DNA modification;GO:0000291//nuclear-transcribed mRNA catabolic process, exonucleolytic;GO:0042254//ribosome biogenesis;GO:0010467//gene expression	gi|301776621|ref|XP_002923728.1|/1.42435e-109/PREDICTED: exosome complex exonuclease RRP46-like [Ailuropoda melanoleuca]	gnl|UG|Ssc_S35164373
gnl|UG|Ssc_S55320094	72	14.96	50	10.4	83	18.76	Sus scrofa mRNA, clone:LVR010095G06, expressed in liver /gb=AK345996 /gi=288784778 /ug=Ssc.21910 /len=1630	GO:0000267//cell fraction;GO:0044444//cytoplasmic part;GO:0032991//macromolecular complex	GO:0003723//RNA binding	GO:0002097	gi|194208895|ref|XP_001488200.2|/0/PREDICTED: similar to UPF0432 protein C16orf84 [Equus caballus]	gnl|UG|Ssc_S55320094
gnl|UG|Ssc_S29988794	0	0	0	0	4	0.9	PDUts2076H12 Porcine testis cDNA library II Sus scrofa cDNA clone PDUts2076H12 5', mRNA sequence /clone=PDUts2076H12 /clone_end=5' /gb=CX063268 /gi=84139410 /ug=Ssc.22224 /len=714	-	-	-	-	gnl|UG|Ssc_S29988794
gnl|UG|Ssc_S58309645	57	11.85	108	22.46	38	8.59	PREDICTED: Sus scrofa PRKC apoptosis WT1 regulator protein-like (LOC100513408), mRNA /cds=p(22,450) /gb=XM_003126753 /gi=311256775 /ug=Ssc.59028 /len=1633	GO:0016020//membrane;GO:0043231//intracellular membrane-bounded organelle;GO:0015629//actin cytoskeleton	GO:0030275//LRR domain binding;GO:0003712//transcription cofactor activity;GO:0008092//cytoskeletal protein binding	GO:0050856//regulation of T cell receptor signaling pathway;GO:0006357//regulation of transcription from RNA polymerase II promoter;GO:0030888//regulation of B cell proliferation;GO:0007015//actin filament organization;GO:0006915//apoptosis;GO:0012502//induction of programmed cell death;GO:0010560//positive regulation of glycoprotein biosynthetic process;GO:0032623//interleukin-2 production;GO:00…	gi|194226607|ref|XP_001492653.2|/8.9709e-61/PREDICTED: similar to PAWR [Equus caballus]	gnl|UG|Ssc_S58309645
gnl|UG|Ssc_S19542715	23	4.78	93	19.34	94	21.25	947628 MARC 4PIG Sus scrofa cDNA 5', mRNA sequence /clone_end=5' /gb=CN158811 /gi=46173241 /ug=Ssc.61317 /len=763	-	-	-	-	gnl|UG|Ssc_S19542715
gnl|UG|Ssc_S58313493	8	1.66	6	1.25	17	3.84	PREDICTED: Sus scrofa gamma-butyrobetaine dioxygenase-like (LOC100519353), mRNA /cds=p(1,684) /gb=XM_003122909 /gi=311248062 /ug=Ssc.46546 /len=1077	GO:0005856//cytoskeleton;GO:0043231//intracellular membrane-bounded organelle;GO:0044444//cytoplasmic part	GO:0046914//transition metal ion binding;GO:0016706//oxidoreductase activity, acting on paired donors, with incorporation or reduction of molecular oxygen, 2-oxoglutarate as one donor, and incorporation of one atom each of oxygen into both donors;GO:0016701//oxidoreductase activity, acting on single donors with incorporation of molecular oxygen	GO:0006578//betaine biosynthetic process	gi|311248063|ref|XP_003122957.1|/2.09309e-131/PREDICTED: gamma-butyrobetaine dioxygenase-like [Sus scrofa]	gnl|UG|Ssc_S58313493
gnl|UG|Ssc_S58309973	9	1.87	3	0.62	13	2.94	PREDICTED: Sus scrofa GTPase KRas-like (LOC100518251), mRNA /cds=p(197,763) /gb=XM_003126427 /gi=311256037 /ug=Ssc.30458 /len=961	GO:0005626//insoluble fraction;GO:0043231//intracellular membrane-bounded organelle;GO:0044425//membrane part	GO:0032561;GO:0017111//nucleoside-triphosphatase activity;GO:0019904//protein domain specific binding	GO:0043405//regulation of MAP kinase activity;GO:0007010//cytoskeleton organization;GO:0042692//muscle cell differentiation;GO:0051091//positive regulation of transcription factor activity;GO:0007169//transmembrane receptor protein tyrosine kinase signaling pathway;GO:0009207;GO:0031960//response to corticosteroid stimulus;GO:0016601//Rac protein signal transduction;GO:0006935//chemotaxis;GO:0007…	gi|114645662|ref|XP_528758.2|/2.47942e-85/PREDICTED: similar to K-ras oncogene protein [Pan troglodytes]	gnl|UG|Ssc_S58309973
gnl|UG|Ssc_S55302569	0	0	2	0.42	0	0	FS673058 full-length enriched swine cDNA library, adult kidney Sus scrofa cDNA clone KDN010025A11 5', mRNA sequence /clone=KDN010025A11 /clone_end=5' /gb=FS673058 /gi=288306582 /ug=Ssc.32996 /len=810	GO:0031981//nuclear lumen;GO:0016585//chromatin remodeling complex	GO:0005515//protein binding	GO:0016568//chromatin modification;GO:0006606//protein import into nucleus	gi|296479191|gb|DAA21306.1|/1.40633e-08/metastasis-associated protein 2-like [Bos taurus]	gnl|UG|Ssc_S55302569
gnl|UG|Ssc_S35169649	0	0	3	0.62	5	1.13	Sus scrofa mRNA, clone:OVRM10102H02, expressed in ovary /gb=AK235669 /gi=115550190 /ug=Ssc.58596 /len=1705	-	-	-	gi|74007942|ref|XP_850673.1|/4.74968e-12/PREDICTED: similar to reverse transcriptase [Canis familiaris]	gnl|UG|Ssc_S35169649
gnl|UG|Ssc_S40427272	4	0.83	8	1.66	5	1.13	rpty638b_h20.y1 pty Sus scrofa cDNA 5', mRNA sequence /clone_end=5' /gb=EW521879 /gi=183167888 /ug=Ssc.69288 /len=267	-	-	-	-	gnl|UG|Ssc_S40427272
gnl|UG|Ssc_S22286348	41	8.52	36	7.49	79	17.86	CJ029078 full-length enriched swine cDNA library, adult trachea Sus scrofa cDNA clone TCH01E060091 5', mRNA sequence /clone=TCH01E060091 /clone_end=5' /gb=CJ029078 /gi=54541838 /ug=Ssc.82066 /len=822	GO:0031224//intrinsic to membrane	GO:0016411//acylglycerol O-acyltransferase activity	GO:0006644//phospholipid metabolic process	gi|67968439|dbj|BAE00581.1|/1.403e-112/unnamed protein product [Macaca fascicularis]	gnl|UG|Ssc_S22286348
gnl|UG|Ssc_S26732718	14	2.91	35	7.28	31	7.01	AJ943700 CSEQRAN17 Sus scrofa cDNA clone C0007316b05 5', mRNA sequence /clone=C0007316b05 /clone_end=5' /gb=AJ943700 /gi=74360442 /ug=Ssc.5173 /len=715	-	-	-	-	gnl|UG|Ssc_S26732718
gnl|UG|Ssc_S40151349	120	24.94	130	27.03	149	33.68	rhlv28b_o5.y1 hlv Sus scrofa cDNA 5', mRNA sequence /clone_end=5' /gb=EW246256 /gi=182476536 /ug=Ssc.64265 /len=682	GO:0031981//nuclear lumen;GO:0015935//small ribosomal subunit	GO:0005198//structural molecule activity;GO:0003824//catalytic activity;GO:0003729//mRNA binding	GO:0031016//pancreas development;GO:0006357//regulation of transcription from RNA polymerase II promoter;GO:0006412//translation;GO:0022618//ribonucleoprotein complex assembly;GO:0019080;GO:0030099//myeloid cell differentiation;GO:0006364//rRNA processing	gi|28189929|dbj|BAC56579.1|/1.38028e-74/similar to ribosomal protein S14 [Bos taurus]	gnl|UG|Ssc_S40151349
gnl|UG|Ssc_S6073178	341	70.88	293	60.92	262	59.23	UNL-P-FN-bq-g-03-0-UNL.s1 UNL-P-FN Sus scrofa cDNA clone UNL-P-FN-bq-g-03-0-UNL 3', mRNA sequence /clone=UNL-P-FN-bq-g-03-0-UNL /clone_end=3' /gb=BI182836 /gi=14657245 /ug=Ssc.53680 /len=717	GO:0015934//large ribosomal subunit	GO:0003676//nucleic acid binding;GO:0005198//structural molecule activity	GO:0006412//translation;GO:0019080;GO:0031016//pancreas development	gi|291414805|ref|XP_002723646.1|/1.09009e-75/PREDICTED: ribosomal protein L13-like [Oryctolagus cuniculus]	gnl|UG|Ssc_S6073178
gnl|UG|Ssc_S26720534	22	4.57	17	3.53	11	2.49	AJ956618 KN404_2 Sus scrofa cDNA clone C0007756d18 5', mRNA sequence /clone=C0007756d18 /clone_end=5' /gb=AJ956618 /gi=74373434 /ug=Ssc.46841 /len=778	-	-	-	-	gnl|UG|Ssc_S26720534
gnl|UG|Ssc_S58307764	9	1.87	4	0.83	3	0.68	PREDICTED: Sus scrofa hypothetical protein LOC100513604 (LOC100513604), mRNA /cds=p(1,438) /gb=XM_003128634 /gi=311261255 /ug=Ssc.32405 /len=1066	-	-	-	gi|311261256|ref|XP_003128682.1|/1.89489e-68/PREDICTED: hypothetical protein LOC100513604 [Sus scrofa]	gnl|UG|Ssc_S58307764
gnl|UG|Ssc_S23775332	338	70.25	169	35.14	176	39.79	996389 MARC 4PIG Sus scrofa cDNA 5', mRNA sequence /clone_end=5' /gb=DN132951 /gi=59827268 /ug=Ssc.37301 /len=546	GO:0015934//large ribosomal subunit	GO:0003676//nucleic acid binding;GO:0005198//structural molecule activity	GO:0006412//translation;GO:0019080;GO:0031016//pancreas development	gi|296231813|ref|XP_002761325.1|/4.08528e-53/PREDICTED: 60S ribosomal protein L19-like [Callithrix jacchus]	gnl|UG|Ssc_S23775332
gnl|UG|Ssc_S18275183	0	0	0	0	2	0.45	BP171674 full-length enriched swine cDNA library, adult uterus Sus scrofa cDNA clone UTR010048E04 5', mRNA sequence /clone=UTR010048E04 /clone_end=5' /gb=BP171674 /gi=40421147 /ug=Ssc.80048 /len=843	GO:0031224//intrinsic to membrane	GO:0003676//nucleic acid binding	GO:0006259//DNA metabolic process;GO:0015031//protein transport	gi|50511063|dbj|BAD32517.1|/1.50128e-40/mKIAA1706 protein [Mus musculus]	gnl|UG|Ssc_S18275183
gnl|UG|Ssc_S58314774	0	0	6	1.25	13	2.94	PREDICTED: Sus scrofa hypothetical protein LOC100514439 (LOC100514439), mRNA /cds=p(1,528) /gb=XM_003121631 /gi=311245058 /ug=Ssc.49364 /len=3088	GO:0043231//intracellular membrane-bounded organelle	GO:0046914//transition metal ion binding;GO:0003676//nucleic acid binding	GO:0006351//transcription, DNA-dependent	gi|194206826|ref|XP_001501630.2|/0/PREDICTED: zinc finger protein 770 [Equus caballus]	gnl|UG|Ssc_S58314774
gnl|UG|Ssc_S35172415	7	1.45	19	3.95	15	3.39	Sus scrofa mRNA, clone:SPL010098G10, expressed in spleen /gb=AK237801 /gi=115547420 /ug=Ssc.19359 /len=1442	-	-	-	-	gnl|UG|Ssc_S35172415
gnl|UG|Ssc_S26648988	98	20.37	112	23.29	131	29.62	BW980051 full-length enriched swine cDNA library, adult intestine Sus scrofa cDNA clone ITT010045D03 5', mRNA sequence /clone=ITT010045D03 /clone_end=5' /gb=BW980051 /gi=74256891 /ug=Ssc.37181 /len=680	-	-	-	-	gnl|UG|Ssc_S26648988
gnl|UG|Ssc_S58309937	1543	320.71	3084	641.25	1559	352.44	PREDICTED: Sus scrofa epithelial membrane protein 1-like (LOC100513407), mRNA /cds=p(152,634) /gb=XM_003126463 /gi=311256118 /ug=Ssc.19132 /len=3415	GO:0031224//intrinsic to membrane;GO:0005626//insoluble fraction	-	GO:0032501//multicellular organismal process;GO:0009888//tissue development;GO:0040007//growth	gi|311256119|ref|XP_003126511.1|/1.68281e-73/PREDICTED: epithelial membrane protein 1-like [Sus scrofa]	gnl|UG|Ssc_S58309937
gnl|UG|Ssc_S40482424	203	42.19	313	65.08	210	47.47	rspc026_f5.y1 spc Sus scrofa cDNA 5', mRNA sequence /clone_end=5' /gb=EW577030 /gi=183138536 /ug=Ssc.72832 /len=612	GO:0043234//protein complex	GO:0005488//binding;GO:0004842//ubiquitin-protein ligase activity	GO:0019941//modification-dependent protein catabolic process	gi|311264014|ref|XP_003129955.1|/7.40462e-63/PREDICTED: ubiquitin conjugation factor E4 A-like [Sus scrofa]	gnl|UG|Ssc_S40482424
gnl|UG|Ssc_S58304770	3	0.62	0	0	2	0.45	PREDICTED: Sus scrofa RNA-binding protein Musashi homolog 2-like (LOC100511039), mRNA /cds=p(75,581) /gb=XM_003131628 /gi=311267657 /ug=Ssc.45089 /len=827	GO:0030529//ribonucleoprotein complex	GO:0008187//poly-pyrimidine tract binding	-	gi|293340339|ref|XP_001081205.2|/1.48204e-85/PREDICTED: Musashi homolog 2-like [Rattus norvegicus]	gnl|UG|Ssc_S58304770
gnl|UG|Ssc_S23699836	5	1.04	19	3.95	17	3.84	1110015 MARC 4PIG Sus scrofa cDNA 5', mRNA sequence /clone_end=5' /gb=DN110939 /gi=59789513 /ug=Ssc.54426 /len=877	GO:0005793//ER-Golgi intermediate compartment;GO:0031090//organelle membrane;GO:0043231//intracellular membrane-bounded organelle;GO:0031224//intrinsic to membrane	GO:0015075//ion transmembrane transporter activity	GO:0006810//transport	gi|73956927|ref|XP_546782.2|/3.22865e-158/PREDICTED: similar to Protein FAM38A [Canis familiaris]	gnl|UG|Ssc_S23699836
gnl|UG|Ssc_S55320318	2	0.42	6	1.25	0	0	Sus scrofa mRNA, clone:THY010053H05, expressed in thymus /gb=AK351645 /gi=288784554 /ug=Ssc.63006 /len=1360	GO:0031224//intrinsic to membrane;GO:0043231//intracellular membrane-bounded organelle	-	-	gi|297692525|ref|XP_002823597.1|/3.3758e-47/PREDICTED: transmembrane and TPR repeat-containing protein 2-like [Pongo abelii]	gnl|UG|Ssc_S55320318
gnl|UG|Ssc_S26733296	36	7.48	91	18.92	59	13.34	AJ944278 CSEQRAN17 Sus scrofa cDNA clone C0007316l04 5', mRNA sequence /clone=C0007316l04 /clone_end=5' /gb=AJ944278 /gi=74361020 /ug=Ssc.48856 /len=743	-	-	-	-	gnl|UG|Ssc_S26733296
gnl|UG|Ssc_S23758605	2	0.42	2	0.42	2	0.45	1115775 MARC 4PIG Sus scrofa cDNA 3', mRNA sequence /clone_end=3' /gb=DN116224 /gi=59810484 /ug=Ssc.11964 /len=902	-	-	-	-	gnl|UG|Ssc_S23758605
gnl|UG|Ssc_S6056893	6	1.25	10	2.08	27	6.1	MI-P-H1-abm-e-04-1-UM.s1 MI-P-H1 Sus scrofa cDNA clone MI-P-H1-abm-e-04-1-UM 3', mRNA sequence /clone=MI-P-H1-abm-e-04-1-UM /clone_end=3' /gb=BF703526 /gi=11988940 /ug=Ssc.81457 /len=684	-	-	-	-	gnl|UG|Ssc_S6056893
gnl|UG|Ssc_S58309447	248	51.55	521	108.33	236	53.35	PREDICTED: Sus scrofa CCR4-NOT transcription complex, subunit 1 (CNOT1), mRNA /cds=p(174,7301) /gb=XM_003126952 /gi=311257189 /ug=Ssc.3727 /len=7634	GO:0044444//cytoplasmic part	GO:0005488//binding	GO:0000288//nuclear-transcribed mRNA catabolic process, deadenylation-dependent decay;GO:0010467//gene expression	gi|311257190|ref|XP_003127000.1|/0/PREDICTED: CCR4-NOT transcription complex subunit 1-like [Sus scrofa]	gnl|UG|Ssc_S58309447
gnl|UG|Ssc_S40456896	3	0.62	0	0	4	0.9	rsin08_a20.y1 sin Sus scrofa cDNA 5', mRNA sequence /clone_end=5' /gb=EW551502 /gi=183140476 /ug=Ssc.69414 /len=484	-	-	-	-	gnl|UG|Ssc_S40456896
gnl|UG|Ssc_S34533377	59	12.26	19	3.95	57	12.89	DB801466 full-length enriched swine cDNA library, adult skin Sus scrofa cDNA clone SKNB10027G07 5', mRNA sequence /clone=SKNB10027G07 /clone_end=5' /gb=DB801466 /gi=112780048 /ug=Ssc.29965 /len=564	-	-	-	-	gnl|UG|Ssc_S34533377
gnl|UG|Ssc_S19545499	28	5.82	63	13.1	36	8.14	950903 MARC 4PIG Sus scrofa cDNA 5', mRNA sequence /clone_end=5' /gb=CN161595 /gi=46176025 /ug=Ssc.26910 /len=824	-	-	-	-	gnl|UG|Ssc_S19545499
gnl|UG|Ssc_S21575312	2	0.42	2	0.42	11	2.49	UMC-pd3end2-002-f04 Endometrium gilt D3 of estrous cycle pd3end Sus scrofa cDNA 3', mRNA sequence /clone_end=3' /gb=CO988272 /gi=51347546 /ug=Ssc.86557 /len=333	-	-	-	-	gnl|UG|Ssc_S21575312
gnl|UG|Ssc_S40056848	3	0.62	2	0.42	8	1.81	reye1629b_a18r1.y1 eye Sus scrofa cDNA 5', mRNA sequence /clone_end=5' /gb=EW151755 /gi=182531278 /ug=Ssc.67413 /len=366	-	-	-	-	gnl|UG|Ssc_S40056848
gnl|UG|Ssc_S55324177	141	29.31	101	21	92	20.8	Sus scrofa mRNA, clone:SMG010039F05, expressed in submaxillary gland /gb=AK350031 /gi=288780695 /ug=Ssc.44355 /len=1875	-	-	-	gi|115497702|ref|NP_001069060.1|/9.44881e-118/MANSC domain-containing protein 1 [Bos taurus]	gnl|UG|Ssc_S55324177
gnl|UG|Ssc_S18382520	284	59.03	245	50.94	297	67.14	933116 MARC 4PIG Sus scrofa cDNA 3', mRNA sequence /clone_end=3' /gb=CK462325 /gi=40833606 /ug=Ssc.84718 /len=881	-	-	-	-	gnl|UG|Ssc_S18382520
gnl|UG|Ssc_S58302973	0	0	2	0.42	15	3.39	PREDICTED: Sus scrofa hypothetical protein LOC100524175 (LOC100524175), mRNA /cds=p(1,561) /gb=XM_003133423 /gi=311272498 /ug=Ssc.55626 /len=1715	-	-	-	gi|311272499|ref|XP_003133471.1|/6.55087e-78/PREDICTED: hypothetical protein LOC100524175 [Sus scrofa]	gnl|UG|Ssc_S58302973
gnl|UG|Ssc_S35167793	45	9.35	60	12.48	60	13.56	Sus scrofa mRNA, clone:OVRM10184E02, expressed in ovary /gb=AK236353 /gi=115551946 /ug=Ssc.1140 /len=1415	GO:0034399//nuclear periphery;GO:0043189//H4/H2A histone acetyltransferase complex	GO:0003676//nucleic acid binding;GO:0001071//nucleic acid binding transcription factor activity;GO:0005515//protein binding;GO:0005198//structural molecule activity	GO:0006355//regulation of transcription, DNA-dependent;GO:0000087//M phase of mitotic cell cycle;GO:0016573//histone acetylation	gi|115496730|ref|NP_001069833.1|/2.43153e-112/YEATS domain-containing protein 4 [Bos taurus]	gnl|UG|Ssc_S35167793
gnl|UG|Ssc_S26726180	0	0	3	0.62	0	0	AJ962264 KN404_2 Sus scrofa cDNA clone C0007752j20 3', mRNA sequence /clone=C0007752j20 /clone_end=3' /gb=AJ962264 /gi=74379080 /ug=Ssc.35536 /len=864	-	-	-	-	gnl|UG|Ssc_S26726180
gnl|UG|Ssc_S58312117	74	15.38	184	38.26	66	14.92	PREDICTED: Sus scrofa UPF0550 protein C7orf28 homolog (LOC100513979), mRNA /cds=p(1,1446) /gb=XM_003124281 /gi=311250868 /ug=Ssc.26368 /len=1737	GO:0005764//lysosome	-	-	gi|311250869|ref|XP_003124329.1|/0/PREDICTED: LOW QUALITY PROTEIN: UPF0550 protein C7orf28 homolog [Sus scrofa]	gnl|UG|Ssc_S58312117
gnl|UG|Ssc_S58308367	89	18.5	23	4.78	83	18.76	PREDICTED: Sus scrofa tetraspanin-1-like, transcript variant 1 (LOC100525587), mRNA /cds=p(337,945) /gb=XM_003128027 /gi=311259395 /ug=Ssc.79365 /len=1386	GO:0016020//membrane	-	-	gi|311259394|ref|XP_003128083.1|/2.23071e-86/PREDICTED: tetraspanin-1-like [Sus scrofa]	gnl|UG|Ssc_S58308367
gnl|UG|Ssc_S40500680	4	0.83	2	0.42	4	0.9	rssp31_g20.y1 ssp Sus scrofa cDNA 5', mRNA sequence /clone_end=5' /gb=EW595286 /gi=183091020 /ug=Ssc.64183 /len=658	-	-	-	-	gnl|UG|Ssc_S40500680
gnl|UG|Ssc_S18550089	29	6.03	42	8.73	127	28.71	BX918740 Sus Scrofa library (scan) Sus scrofa cDNA clone scan0035.c.21 5prim, mRNA sequence /clone=scan0035.c.21 /clone_end=5' /gb=BX918740 /gi=90230177 /ug=Ssc.81393 /len=1162	-	-	-	-	gnl|UG|Ssc_S18550089
gnl|UG|Ssc_S34499592	0	0	0	0	4	0.9	DB811892 full-length enriched swine cDNA library, adult ovary Sus scrofa cDNA 3', mRNA sequence /clone=OVRM10005D10 /clone_end=3' /gb=DB811892 /gi=112769256 /ug=Ssc.95327 /len=714	-	-	-	-	gnl|UG|Ssc_S34499592
gnl|UG|Ssc_S26723780	37	7.69	77	16.01	101	22.83	AJ959864 KN404_2 Sus scrofa cDNA clone C0007755c11 5', mRNA sequence /clone=C0007755c11 /clone_end=5' /gb=AJ959864 /gi=74376680 /ug=Ssc.19474 /len=814	-	-	-	-	gnl|UG|Ssc_S26723780
gnl|UG|Ssc_S58301414	2115	439.6	1731	359.92	731	165.26	PREDICTED: Sus scrofa eukaryotic translation initiation factor 2 subunit 3-like (LOC100525970), mRNA /cds=p(456,1874) /gb=XM_003134980 /gi=311276051 /ug=Ssc.16426 /len=2579	GO:0044444//cytoplasmic part	GO:0017111//nucleoside-triphosphatase activity;GO:0008135//translation factor activity, nucleic acid binding;GO:0032561	GO:0006412//translation;GO:0009207	gi|311276052|ref|XP_003135028.1|/0/PREDICTED: eukaryotic translation initiation factor 2 subunit 3-like [Sus scrofa]	gnl|UG|Ssc_S58301414
gnl|UG|Ssc_S55326091	2	0.42	2	0.42	5	1.13	Sus scrofa mRNA, clone:OVRM10203H03, expressed in ovary /gb=AK348560 /gi=288778735 /ug=Ssc.31938 /len=2372	GO:0005740//mitochondrial envelope	GO:0008047//enzyme activator activity;GO:0005488//binding	GO:0035556//intracellular signal transduction;GO:0009966//regulation of signal transduction	gi|311266126|ref|XP_003130969.1|/7.24858e-41/PREDICTED: stAR-related lipid transfer protein 13-like [Sus scrofa]	gnl|UG|Ssc_S55326091
gnl|UG|Ssc_S29976743	2	0.42	5	1.04	2	0.45	PDUts1114C02 Porcine testis cDNA library I Sus scrofa cDNA clone PDUts1114C02 5' similar to homologue to ref|XM_340811.1| Rattus norvegicus similar to RIKEN cDNA 4933439F18 (LOC360538), mRNA, mRNA sequence /clone=PDUts1114C02 /clone_end=5' /gb=CV873401 /gi=84127361 /ug=Ssc.55370 /len=703	-	-	-	gi|74268088|gb|AAI02716.1|/1.98557e-87/C19H17ORF39 protein [Bos taurus]	gnl|UG|Ssc_S29976743
gnl|UG|Ssc_S18353758	47	9.77	16	3.33	19	4.3	892753 MARC 4PIG Sus scrofa cDNA 5', mRNA sequence /clone_end=5' /gb=CK449203 /gi=40796417 /ug=Ssc.21198 /len=716	-	-	-	-	gnl|UG|Ssc_S18353758
gnl|UG|Ssc_S40147993	2	0.42	5	1.04	7	1.58	rhlv38b_g1.y1 hlv Sus scrofa cDNA 5', mRNA sequence /clone_end=5' /gb=EW242900 /gi=182465459 /ug=Ssc.83989 /len=600	-	-	-	-	gnl|UG|Ssc_S40147993
gnl|UG|Ssc_S6088229	2	0.42	0	0	0	0	MI-P-E7-agy-h-09-1-UM.s1 MI-P-E7 Sus scrofa cDNA clone MI-P-E7-agy-h-09-1-UM 3', mRNA sequence /clone=MI-P-E7-agy-h-09-1-UM /clone_end=3' /gb=BQ600594 /gi=21547320 /ug=Ssc.14168 /len=662	-	-	-	-	gnl|UG|Ssc_S6088229
gnl|UG|Ssc_S58309386	57	11.85	38	7.9	52	11.76	PREDICTED: Sus scrofa G patch domain-containing protein 1-like (LOC100525924), partial mRNA /cds=p(1,1944) /gb=XM_003127019 /gi=311257315 /ug=Ssc.49241 /len=2092	GO:0005681//spliceosomal complex	GO:0005488//binding	GO:0000377	gi|311257316|ref|XP_003127067.1|/0/PREDICTED: G patch domain-containing protein 1-like, partial [Sus scrofa]	gnl|UG|Ssc_S58309386
gnl|UG|Ssc_S19538506	280	58.2	257	53.44	119	26.9	941908 MARC 4PIG Sus scrofa cDNA 3', mRNA sequence /clone_end=3' /gb=CN154678 /gi=46169108 /ug=Ssc.80344 /len=774	GO:0016020//membrane;GO:0043231//intracellular membrane-bounded organelle;GO:0030016//myofibril;GO:0043234//protein complex	GO:0004175//endopeptidase activity;GO:0030528//transcription regulator activity;GO:0003712//transcription cofactor activity;GO:0001071//nucleic acid binding transcription factor activity;GO:0003676//nucleic acid binding;GO:0046872//metal ion binding;GO:0016836//hydro-lyase activity	GO:0006357//regulation of transcription from RNA polymerase II promoter;GO:0051707//response to other organism;GO:0006007//glucose catabolic process;GO:0016049//cell growth	gi|149695415|ref|XP_001494912.1|/3.50762e-70/PREDICTED: similar to Alpha-enolase (2-phospho-D-glycerate hydro-lyase) (Non-neural enolase) (NNE) (Enolase 1) (Phosphopyruvate hydratase) (C-myc promoter-binding protein) (MBP-1) (MPB-1) (Plasminogen-binding protein) isoform 1 [Equus caballus]	gnl|UG|Ssc_S19538506
gnl|UG|Ssc_S40546981	2	0.42	0	0	0	0	rtes07_n9.y1 tes Sus scrofa cDNA 5', mRNA sequence /clone_end=5' /gb=EW633696 /gi=183015761 /ug=Ssc.69648 /len=560	-	-	-	-	gnl|UG|Ssc_S40546981
gnl|UG|Ssc_S35170104	403	83.76	221	45.95	201	45.44	Sus scrofa mRNA, clone:LNG010064H02, expressed in lung /gb=AK232014 /gi=115549735 /ug=Ssc.89975 /len=1091	GO:0031224//intrinsic to membrane	GO:0030246//carbohydrate binding;GO:0004871//signal transducer activity	-	gi|311256193|ref|XP_003126535.1|/7.80635e-25/PREDICTED: c-type lectin domain family 12 member A-like [Sus scrofa]	gnl|UG|Ssc_S35170104
gnl|UG|Ssc_S16768306	0	0	3	0.62	0	0	836565 MARC 3PIG Sus scrofa cDNA 3', mRNA sequence /clone_end=3' /gb=CF365905 /gi=34168972 /ug=Ssc.83286 /len=559	GO:0012505//endomembrane system;GO:0031224//intrinsic to membrane;GO:0043231//intracellular membrane-bounded organelle;GO:0005626//insoluble fraction	-	-	gi|115496940|ref|NP_001068769.1|/1.38744e-83/transmembrane protein 59-like precursor [Bos taurus]	gnl|UG|Ssc_S16768306
gnl|UG|Ssc_S46878304	7	1.45	8	1.66	2	0.45	PREDICTED: Sus scrofa hyaluronan and proteoglycan link protein 3-like (LOC100157078), mRNA /cds=p(1,816) /gb=XM_001925622 /gi=311260703 /ug=Ssc.75077 /len=1775	GO:0031012//extracellular matrix	GO:0005539//glycosaminoglycan binding	GO:0009987//cellular process	gi|311260704|ref|XP_001925657.2|/2.08099e-159/PREDICTED: hyaluronan and proteoglycan link protein 3-like [Sus scrofa]	gnl|UG|Ssc_S46878304
gnl|UG|Ssc_S35170602	4	0.83	10	2.08	15	3.39	Sus scrofa mRNA, clone:LNG010045C10, expressed in lung /gb=AK231913 /gi=115549237 /ug=Ssc.30824 /len=1227	-	-	-	gi|292630325|ref|XP_002667834.1|/4.99583e-14/PREDICTED: superkiller viralicidic activity 2-like [Danio rerio]	gnl|UG|Ssc_S35170602
gnl|UG|Ssc_S35166525	303	62.98	120	24.95	508	114.84	Sus scrofa mRNA, clone:LVRM10067F11, expressed in liver /gb=AK233011 /gi=115553213 /ug=Ssc.80223 /len=1866	GO:0034358//plasma lipoprotein particle;GO:0043231//intracellular membrane-bounded organelle;GO:0016020//membrane	GO:0071813//lipoprotein particle binding;GO:0008289//lipid binding;GO:0004888//transmembrane receptor activity	GO:0006629//lipid metabolic process;GO:0048513//organ development;GO:0015031//protein transport	gi|134085641|ref|NP_001076863.1|/0/lipolysis-stimulated lipoprotein receptor [Bos taurus]	gnl|UG|Ssc_S35166525
gnl|UG|Ssc_S55318358	2	0.42	3	0.62	14	3.16	Sus scrofa mRNA, clone:MLN010089G12, expressed in mesenteric lymph nodes /gb=AK347008 /gi=288786526 /ug=Ssc.76526 /len=1375	-	-	-	-	gnl|UG|Ssc_S55318358
gnl|UG|Ssc_S58313468	3	0.62	2	0.42	7	1.58	PREDICTED: Sus scrofa UEV and lactate/malate dehyrogenase domains (UEVLD), mRNA /cds=p(50,1465) /gb=XM_003122932 /gi=311248112 /ug=Ssc.51440 /len=2353	-	GO:0016614//oxidoreductase activity, acting on CH-OH group of donors	GO:0005975//carbohydrate metabolic process;GO:0043412;GO:0006810//transport	gi|311248113|ref|XP_003122980.1|/0/PREDICTED: ubiquitin-conjugating enzyme E2 variant 3-like [Sus scrofa]	gnl|UG|Ssc_S58313468
gnl|UG|Ssc_S40546799	10	2.08	9	1.87	0	0	rtes28_l15.y1 tes Sus scrofa cDNA 5', mRNA sequence /clone_end=5' /gb=EW633514 /gi=183108922 /ug=Ssc.72021 /len=644	GO:0043231//intracellular membrane-bounded organelle	GO:0046872//metal ion binding;GO:0016462//pyrophosphatase activity;GO:0032559	GO:0001503//ossification;GO:0006915//apoptosis;GO:0007049//cell cycle;GO:0009205;GO:0008283//cell proliferation	gi|296488727|gb|DAA30840.1|/4.21346e-99/fidgetin-like [Bos taurus]	gnl|UG|Ssc_S40546799
gnl|UG|Ssc_S5990815	235	48.84	172	35.76	202	45.67	116933 MARC 1PIG Sus scrofa cDNA 5', mRNA sequence /clone_end=5' /gb=AW785540 /gi=7842388 /ti=447570352 /ug=Ssc.2210 /len=535	-	-	-	gi|258676922|gb|ACV87314.1|/3.92635e-10/IL-23 [Sus scrofa]	gnl|UG|Ssc_S5990815
gnl|UG|Ssc_S35167662	2	0.42	2	0.42	0	0	Sus scrofa mRNA, clone:THY010087H09, expressed in thymus /gb=AK239270 /gi=115552077 /ug=Ssc.29437 /len=1226	-	-	-	-	gnl|UG|Ssc_S35167662
gnl|UG|Ssc_S40001812	0	0	2	0.42	3	0.68	rece21c_o21.y1 ece Sus scrofa cDNA 5', mRNA sequence /clone_end=5' /gb=EW096721 /gi=181285783 /ug=Ssc.79149 /len=548	-	-	-	gi|311273097|ref|XP_001925674.2|/1.91537e-18/PREDICTED: ankyrin repeat and zinc finger domain-containing protein 1 [Sus scrofa]	gnl|UG|Ssc_S40001812
gnl|UG|Ssc_S55257369	20	4.16	12	2.5	23	5.2	FS649802 full-length enriched swine cDNA library, adult back fat Sus scrofa cDNA clone BKFL10029B05 5', mRNA sequence /clone=BKFL10029B05 /clone_end=5' /gb=FS649802 /gi=288256902 /ug=Ssc.77760 /len=461	-	-	-	gi|258676922|gb|ACV87314.1|/3.46096e-07/IL-23 [Sus scrofa]	gnl|UG|Ssc_S55257369
gnl|UG|Ssc_S40311938	3	0.62	2	0.42	2	0.45	rmgp19_i12.y1 mgp Sus scrofa cDNA 5', mRNA sequence /clone_end=5' /gb=EW406545 /gi=182781471 /ug=Ssc.57631 /len=567	-	-	-	-	gnl|UG|Ssc_S40311938
gnl|UG|Ssc_S46880795	11	2.29	5	1.04	9	2.03	PREDICTED: Sus scrofa atlastin GTPase 1 (ATL1), mRNA /cds=p(401,1828) /gb=XM_001925498 /gi=311245479 /ug=Ssc.90973 /len=2549	GO:0031224//intrinsic to membrane;GO:0043005//neuron projection;GO:0031985//Golgi cisterna;GO:0031090//organelle membrane;GO:0012505//endomembrane system;GO:0042598//vesicular fraction	GO:0017111//nucleoside-triphosphatase activity;GO:0032561;GO:0005515//protein binding	GO:0006996//organelle organization;GO:0051259//protein oligomerization;GO:0048667//cell morphogenesis involved in neuron differentiation;GO:0009207	gi|119586113|gb|EAW65709.1|/0/spastic paraplegia 3A (autosomal dominant), isoform CRA_e [Homo sapiens]	gnl|UG|Ssc_S46880795
gnl|UG|Ssc_S58314636	38	7.9	34	7.07	56	12.66	PREDICTED: Sus scrofa uveal autoantigen with coiled-coil domains and ankyrin repeats-like (LOC100153651), mRNA /cds=p(77,4204) /gb=XM_003121768 /gi=311245394 /ug=Ssc.76428 /len=4204	GO:0043231//intracellular membrane-bounded organelle;GO:0043232	-	-	gi|311245395|ref|XP_003121816.1|/0/PREDICTED: LOW QUALITY PROTEIN: uveal autoantigen with coiled-coil domains and ankyrin repeats-like [Sus scrofa]	gnl|UG|Ssc_S58314636
gnl|UG|Ssc_S40363146	3	0.62	10	2.08	2	0.45	rnlu1802b_a16.y1 nlu Sus scrofa cDNA 5', mRNA sequence /clone_end=5' /gb=EW457753 /gi=182810503 /ug=Ssc.92091 /len=179	-	-	-	-	gnl|UG|Ssc_S40363146
gnl|UG|Ssc_S35170931	3	0.62	3	0.62	12	2.71	Sus scrofa mRNA, clone:OVRM10067H01, expressed in ovary /gb=AK235311 /gi=115548908 /ug=Ssc.52692 /len=2024	-	-	-	gi|296217561|ref|XP_002755096.1|/5.71481e-08/PREDICTED: zinc finger BED domain-containing protein 5 isoform 1 [Callithrix jacchus]	gnl|UG|Ssc_S35170931
gnl|UG|Ssc_S17526345	87	18.08	57	11.85	65	14.69	BX675545 Sus Scrofa library (scac) Sus scrofa cDNA clone scac0032.b.06 3prim, mRNA sequence /clone=scac0032.b.06 /clone_end=3' /gb=BX675545 /gi=90234587 /ug=Ssc.79061 /len=826	-	-	-	-	gnl|UG|Ssc_S17526345
gnl|UG|Ssc_S17517687	18	3.74	5	1.04	8	1.81	BX672256 Sus Scrofa library (scac) Sus scrofa cDNA clone scac0035.m.05 5prim, mRNA sequence /clone=scac0035.m.05 /clone_end=5' /gb=BX672256 /gi=90233301 /ug=Ssc.81704 /len=878	-	-	-	gi|296470513|gb|DAA12628.1|/6.14907e-08/mitogen-activated protein kinase kinase kinase 15 [Bos taurus]	gnl|UG|Ssc_S17517687
gnl|UG|Ssc_S17509761	3	0.62	5	1.04	7	1.58	BX664787 Sus Scrofa library (scag) Sus scrofa cDNA clone scag0001.h.02 3prim, mRNA sequence /clone=scag0001.h.02 /clone_end=3' /gb=BX664787 /gi=126026135 /ug=Ssc.52088 /len=899	GO:0031224//intrinsic to membrane	-	-	gi|157428102|ref|NP_001098959.1|/2.40438e-108/neural proliferation, differentiation and control, 1 [Bos taurus]	gnl|UG|Ssc_S17509761
gnl|UG|Ssc_S55273621	8	1.66	2	0.42	9	2.03	FS664282 full-length enriched swine cDNA library, adult colon Sus scrofa cDNA clone CLNT10099F10 5', mRNA sequence /clone=CLNT10099F10 /clone_end=5' /gb=FS664282 /gi=288271878 /ug=Ssc.75529 /len=682	-	-	-	gi|258676922|gb|ACV87314.1|/2.74424e-06/IL-23 [Sus scrofa]	gnl|UG|Ssc_S55273621
gnl|UG|Ssc_S35166390	10	2.08	6	1.25	9	2.03	Sus scrofa mRNA, clone:LVRM10090A04, expressed in liver /gb=AK233146 /gi=115553348 /ug=Ssc.2290 /len=1390	GO:0043231//intracellular membrane-bounded organelle	GO:0016462//pyrophosphatase activity;GO:0032559	GO:0009408//response to heat	gi|73988006|ref|XP_850367.1|/0/PREDICTED: similar to suppressor of potassium transport defect 3 isoform 2 [Canis familiaris]	gnl|UG|Ssc_S35166390
gnl|UG|Ssc_S58311169	521	108.29	373	77.56	436	98.57	PREDICTED: Sus scrofa CCAAT/enhancer binding protein (C/EBP), zeta (CEBPZ), mRNA /cds=p(1,3150) /gb=XM_003125229 /gi=311252812 /ug=Ssc.60745 /len=3331	GO:0043231//intracellular membrane-bounded organelle	GO:0003676//nucleic acid binding	GO:0006351//transcription, DNA-dependent	gi|311252813|ref|XP_003125277.1|/0/PREDICTED: CCAAT/enhancer-binding protein zeta-like [Sus scrofa]	gnl|UG|Ssc_S58311169
gnl|UG|Ssc_S23761939	2	0.42	0	0	0	0	1119496 MARC 4PIG Sus scrofa cDNA 3', mRNA sequence /clone_end=3' /gb=DN119558 /gi=59813818 /ug=Ssc.95041 /len=819	-	-	-	gi|311244859|ref|XP_003121592.1|/3.63493e-28/PREDICTED: WD repeat-containing protein 76-like [Sus scrofa]	gnl|UG|Ssc_S23761939
gnl|UG|Ssc_S50198850	0	0	2	0.42	0	0	susfleck_FC_N_01_B07 SUSFLECK Fat Cell Normalized Sus scrofa cDNA clone 01_B07, mRNA sequence /clone=01_B07 /gb=FD630686 /gi=220997132 /ug=Ssc.79173 /len=817	GO:0005626//insoluble fraction;GO:0031224//intrinsic to membrane;GO:0043231//intracellular membrane-bounded organelle;GO:0043234//protein complex;GO:0019866//organelle inner membrane	GO:0017111//nucleoside-triphosphatase activity;GO:0015405;GO:0032559	GO:0006810//transport;GO:0009207	gi|301759407|ref|XP_002915557.1|/6.4878e-78/PREDICTED: ATP-binding cassette sub-family B member 8, mitochondrial-like [Ailuropoda melanoleuca]	gnl|UG|Ssc_S50198850
gnl|UG|Ssc_S19546683	0	0	2	0.42	3	0.68	952249 MARC 4PIG Sus scrofa cDNA 3', mRNA sequence /clone_end=3' /gb=CN162823 /gi=46177253 /ug=Ssc.26898 /len=875	-	-	-	-	gnl|UG|Ssc_S19546683
gnl|UG|Ssc_S55325337	3	0.62	2	0.42	2	0.45	Sus scrofa mRNA, clone:PTG010045B03, expressed in pituitary gland /gb=AK349314 /gi=288779489 /ug=Ssc.84153 /len=1782	-	-	-	-	gnl|UG|Ssc_S55325337
gnl|UG|Ssc_S35168168	104	21.62	95	19.75	160	36.17	Sus scrofa mRNA, clone:THY010053E07, expressed in thymus /gb=AK238986 /gi=115551522 /ug=Ssc.1547 /len=1578	GO:0005746//mitochondrial respiratory chain	GO:0043169//cation binding;GO:0051536//iron-sulfur cluster binding;GO:0000166//nucleotide binding;GO:0050136//NADH dehydrogenase (quinone) activity	GO:0022904//respiratory electron transport chain;GO:0051234//establishment of localization	gi|311247118|ref|XP_003122486.1|/0/PREDICTED: NADH dehydrogenase [ubiquinone] flavoprotein 1, mitochondrial-like isoform 1 [Sus scrofa]	gnl|UG|Ssc_S35168168
gnl|UG|Ssc_S23755333	0	0	4	0.83	10	2.26	1112192 MARC 4PIG Sus scrofa cDNA 5', mRNA sequence /clone_end=5' /gb=DN112957 /gi=59806690 /ug=Ssc.45103 /len=526	-	-	-	-	gnl|UG|Ssc_S23755333
gnl|UG|Ssc_S58308950	10	2.08	10	2.08	36	8.14	PREDICTED: Sus scrofa BR serine/threonine-protein kinase 1-like (LOC100512610), mRNA /cds=p(1,2337) /gb=XM_003127440 /gi=311258200 /ug=Ssc.78112 /len=2591	GO:0031981//nuclear lumen;GO:0044459//plasma membrane part	GO:0004672//protein kinase activity;GO:0046872//metal ion binding;GO:0032559	GO:0006468//protein phosphorylation;GO:0048858//cell projection morphogenesis;GO:0007163//establishment or maintenance of cell polarity;GO:0009416//response to light stimulus;GO:0030154//cell differentiation;GO:0031572//G2/M transition DNA damage checkpoint	gi|311258201|ref|XP_003127488.1|/0/PREDICTED: BR serine/threonine-protein kinase 1-like [Sus scrofa]	gnl|UG|Ssc_S58308950
gnl|UG|Ssc_S18377308	3	0.62	0	0	4	0.9	921763 MARC 4PIG Sus scrofa cDNA 3', mRNA sequence /clone_end=3' /gb=CK457465 /gi=40828746 /ug=Ssc.24466 /len=819	-	-	-	-	gnl|UG|Ssc_S18377308
gnl|UG|Ssc_S55323596	2	0.42	4	0.83	46	10.4	Sus scrofa mRNA, clone:AMP010073E03, expressed in alveolar macrophages /gb=AK343885 /gi=288781276 /ug=Ssc.84157 /len=3169	GO:0043231//intracellular membrane-bounded organelle	GO:0003676//nucleic acid binding	GO:0010467//gene expression	gi|171460910|ref|NP_001108449.1|/6.59544e-16/U2-associated protein SR140 1 [Mus musculus]	gnl|UG|Ssc_S55323596
gnl|UG|Ssc_S55272563	4	0.83	0	0	9	2.03	FS657653 full-length enriched swine cDNA library, adult colon Sus scrofa cDNA clone CLNT10008B07 5', mRNA sequence /clone=CLNT10008B07 /clone_end=5' /gb=FS657653 /gi=288270784 /ug=Ssc.78062 /len=756	-	-	-	-	gnl|UG|Ssc_S55272563
gnl|UG|Ssc_S58311979	0	0	4	0.83	3	0.68	PREDICTED: Sus scrofa CAP-GLY domain containing linker protein 2 (CLIP2), mRNA /cds=p(1,2871) /gb=XM_003124424 /gi=311251148 /ug=Ssc.95806 /len=2871	GO:0043005//neuron projection;GO:0005874//microtubule;GO:0030141//stored secretory granule	GO:0008017//microtubule binding	GO:0007019//microtubule depolymerization	gi|311251149|ref|XP_003124472.1|/0/PREDICTED: CAP-Gly domain-containing linker protein 2-like [Sus scrofa]	gnl|UG|Ssc_S58311979
gnl|UG|Ssc_S19545406	85	17.67	21	4.37	64	14.47	950805 MARC 4PIG Sus scrofa cDNA 5', mRNA sequence /clone_end=5' /gb=CN161502 /gi=46175932 /ug=Ssc.84966 /len=922	-	-	-	-	gnl|UG|Ssc_S19545406
gnl|UG|Ssc_S23756268	3	0.62	0	0	0	0	1113200 MARC 4PIG Sus scrofa cDNA 5', mRNA sequence /clone_end=5' /gb=DN113887 /gi=59807643 /ug=Ssc.18136 /len=712	-	-	-	-	gnl|UG|Ssc_S23756268
gnl|UG|Ssc_S58308471	77	16	67	13.93	56	12.66	PREDICTED: Sus scrofa ankyrin repeat domain 13C (ANKRD13C), mRNA /cds=p(315,1955) /gb=XM_003127927 /gi=311259182 /ug=Ssc.14212 /len=4046	GO:0043231//intracellular membrane-bounded organelle;GO:0044444//cytoplasmic part;GO:0031090//organelle membrane	GO:0005515//protein binding	GO:0035437//maintenance of protein localization in endoplasmic reticulum;GO:0042981//regulation of apoptosis;GO:0010556;GO:0009895	gi|311259183|ref|XP_003127975.1|/0/PREDICTED: ankyrin repeat domain-containing protein 13C-like [Sus scrofa]	gnl|UG|Ssc_S58308471
gnl|UG|Ssc_S55319432	104	21.62	131	27.24	62	14.02	Sus scrofa mRNA, clone:UTR010011B10, expressed in uterus /gb=AK352134 /gi=288785452 /ug=Ssc.37197 /len=2458	-	-	-	-	gnl|UG|Ssc_S55319432
gnl|UG|Ssc_S58309561	322	66.93	121	25.16	283	63.98	PREDICTED: Sus scrofa membrane-bound transcription factor peptidase, site 1 (MBTPS1), mRNA /cds=p(324,3482) /gb=XM_003126835 /gi=311256956 /ug=Ssc.10112 /len=4066	GO:0031224//intrinsic to membrane;GO:0044432//endoplasmic reticulum part;GO:0031090//organelle membrane;GO:0012505//endomembrane system;GO:0044431//Golgi apparatus part	GO:0004175//endopeptidase activity	GO:0042306//regulation of protein import into nucleus;GO:0019538//protein metabolic process;GO:0016125//sterol metabolic process	gi|311256957|ref|XP_003126883.1|/0/PREDICTED: membrane-bound transcription factor site-1 protease-like [Sus scrofa]	gnl|UG|Ssc_S58309561
gnl|UG|Ssc_S18354883	2	0.42	0	0	0	0	899883 MARC 4PIG Sus scrofa cDNA 3', mRNA sequence /clone_end=3' /gb=CK450356 /gi=40797570 /ug=Ssc.94760 /len=325	GO:0000785//chromatin;GO:0043231//intracellular membrane-bounded organelle	GO:0003676//nucleic acid binding	GO:0034728	gi|301792130|ref|XP_002931030.1|/1.08425e-53/PREDICTED: histone H3.2-like [Ailuropoda melanoleuca]	gnl|UG|Ssc_S18354883
gnl|UG|Ssc_S58315061	254	52.79	194	40.34	213	48.15	PREDICTED: Sus scrofa s-adenosylmethionine decarboxylase proenzyme-like, transcript variant 1 (LOC100155925), mRNA /cds=p(622,1626) /gb=XM_003121343 /gi=311244287 /ug=Ssc.6733 /len=3690	GO:0044444//cytoplasmic part	GO:0016831//carboxy-lyase activity	GO:0006596//polyamine biosynthetic process;GO:0043009//chordate embryonic development	gi|311244288|ref|XP_003121391.1|/0/PREDICTED: s-adenosylmethionine decarboxylase proenzyme-like isoform 1 [Sus scrofa]	gnl|UG|Ssc_S58315061
gnl|UG|Ssc_S55311405	4	0.83	4	0.83	4	0.9	FS693474 full-length enriched swine cDNA library, adult ovary Sus scrofa cDNA clone OVRT10087B08 5', mRNA sequence /clone=OVRT10087B08 /clone_end=5' /gb=FS693474 /gi=288242336 /ug=Ssc.41809 /len=765	GO:0043231//intracellular membrane-bounded organelle;GO:0005819//spindle	GO:0005488//binding	GO:0007052//mitotic spindle organization	gi|114659016|ref|XP_510600.2|/1.58202e-77/PREDICTED: protein regulator of cytokinesis 1 [Pan troglodytes]	gnl|UG|Ssc_S55311405
gnl|UG|Ssc_S6053273	2	0.42	0	0	10	2.26	MI-P-A3-abw-a-07-1-UM.s1 MI-P-A3 Sus scrofa cDNA clone MI-P-A3-abw-a-07-1-UM 3', mRNA sequence /clone=MI-P-A3-abw-a-07-1-UM /clone_end=3' /gb=BF704018 /gi=11989426 /ug=Ssc.23356 /len=251	-	-	-	-	gnl|UG|Ssc_S6053273
gnl|UG|Ssc_S23766505	0	0	4	0.83	2	0.45	1124929 MARC 4PIG Sus scrofa cDNA 5', mRNA sequence /clone_end=5' /gb=DN124124 /gi=59818403 /ug=Ssc.54106 /len=789	-	-	-	-	gnl|UG|Ssc_S23766505
gnl|UG|Ssc_S35168193	328	68.17	325	67.58	498	112.58	Sus scrofa mRNA, clone:THY010052B02, expressed in thymus /gb=AK238961 /gi=115551497 /ug=Ssc.38646 /len=1664	GO:0043231//intracellular membrane-bounded organelle	GO:0005488//binding;GO:0003712//transcription cofactor activity	GO:0048731;GO:0043393//regulation of protein binding;GO:0030178//negative regulation of Wnt receptor signaling pathway;GO:0000122//negative regulation of transcription from RNA polymerase II promoter;GO:0034097//response to cytokine stimulus;GO:0009653//anatomical structure morphogenesis	gi|6754072|ref|NP_034477.1|/1.78105e-80/amino-terminal enhancer of split [Mus musculus]	gnl|UG|Ssc_S35168193
gnl|UG|Ssc_S55321185	125	25.98	121	25.16	152	34.36	Sus scrofa mRNA, clone:ITT010102H07, expressed in small intestine /gb=AK345302 /gi=288783687 /ug=Ssc.50104 /len=1579	GO:0000775//chromosome, centromeric region	GO:0005488//binding;GO:0019787//small conjugating protein ligase activity	GO:0007275//multicellular organismal development;GO:0032446//protein modification by small protein conjugation	gi|115497782|ref|NP_001069917.1|/9.20641e-47/small ubiquitin-related modifier 3 precursor [Bos taurus]	gnl|UG|Ssc_S55321185
gnl|UG|Ssc_S46880475	9	1.87	9	1.87	13	2.94	PREDICTED: Sus scrofa ubiquitin specific peptidase 45 (USP45), mRNA /cds=p(1,2454) /gb=XM_001925580 /gi=194035114 /ug=Ssc.91473 /len=2454	-	GO:0046914//transition metal ion binding;GO:0016790//thiolester hydrolase activity;GO:0070011	GO:0019941//modification-dependent protein catabolic process	gi|194035115|ref|XP_001925615.1|/0/PREDICTED: ubiquitin carboxyl-terminal hydrolase 45 [Sus scrofa]	gnl|UG|Ssc_S46880475
gnl|UG|Ssc_S55324537	5	1.04	5	1.04	6	1.36	Sus scrofa mRNA, clone:SKNB10075C05, expressed in skin /gb=AK349869 /gi=288780335 /ug=Ssc.24653 /len=2883	GO:0043231//intracellular membrane-bounded organelle	GO:0046914//transition metal ion binding;GO:0003676//nucleic acid binding	GO:0006351//transcription, DNA-dependent	gi|301791425|ref|XP_002930680.1|/0/PREDICTED: zinc finger protein 699-like [Ailuropoda melanoleuca]	gnl|UG|Ssc_S55324537
gnl|UG|Ssc_S23762456	140	29.1	76	15.8	135	30.52	1120059 MARC 4PIG Sus scrofa cDNA 5', mRNA sequence /clone_end=5' /gb=DN120075 /gi=59814343 /ug=Ssc.43587 /len=667	-	-	-	-	gnl|UG|Ssc_S23762456
gnl|UG|Ssc_S35164684	6	1.25	8	1.66	8	1.81	Sus scrofa mRNA, clone:UTR010044B06, expressed in uterus /gb=AK240241 /gi=115555042 /ug=Ssc.44886 /len=1919	-	-	-	-	gnl|UG|Ssc_S35164684
gnl|UG|Ssc_S58302528	8	1.66	3	0.62	10	2.26	PREDICTED: Sus scrofa threonyl-tRNA synthetase, cytoplasmic-like (LOC100511163), mRNA /cds=p(1,1155) /gb=XM_003133869 /gi=311273540 /ug=Ssc.94321 /len=1155	GO:0044444//cytoplasmic part	GO:0042802//identical protein binding;GO:0004812//aminoacyl-tRNA ligase activity;GO:0032559	GO:0006418//tRNA aminoacylation for protein translation	gi|311273541|ref|XP_003133917.1|/0/PREDICTED: threonyl-tRNA synthetase, cytoplasmic-like [Sus scrofa]	gnl|UG|Ssc_S58302528
gnl|UG|Ssc_S26713728	0	0	2	0.42	0	0	AJ949812 KN404_1 Sus scrofa cDNA clone C0007738i02 3', mRNA sequence /clone=C0007738i02 /clone_end=3' /gb=AJ949812 /gi=74366628 /ug=Ssc.53310 /len=866	-	-	-	-	gnl|UG|Ssc_S26713728
gnl|UG|Ssc_S58303994	1691	351.47	1838	382.17	959	216.8	PREDICTED: Sus scrofa hypothetical protein LOC100516295 (LOC100516295), mRNA /cds=p(43,687) /gb=XM_003132403 /gi=311269348 /ug=Ssc.56150 /len=1071	GO:0000785//chromatin;GO:0043231//intracellular membrane-bounded organelle	GO:0003676//nucleic acid binding	GO:0034728	gi|114589196|ref|XP_526304.2|/6.8469e-42/PREDICTED: similar to histone H1x [Pan troglodytes]	gnl|UG|Ssc_S58303994
gnl|UG|Ssc_S6078250	4	0.83	2	0.42	12	2.71	MI-P-CP0-nvs-c-08-0-UI.s1 MI-P-CP0 Sus scrofa cDNA clone MI-P-CP0-nvs-c-08-0-UI 3', mRNA sequence /clone=MI-P-CP0-nvs-c-08-0-UI /clone_end=3' /gb=BI401840 /gi=15180901 /ug=Ssc.82064 /len=624	-	-	-	gi|82793877|ref|XP_728214.1|/1.68153e-49/hypothetical protein [Plasmodium yoelii yoelii str. 17XNL]	gnl|UG|Ssc_S6078250
gnl|UG|Ssc_S58308248	26	5.4	16	3.33	7	1.58	PREDICTED: Sus scrofa GDP-mannose 4,6-dehydratase (GMDS), mRNA /cds=p(1,1053) /gb=XM_003128147 /gi=311259636 /ug=Ssc.28123 /len=1608	GO:0044424//intracellular part	GO:0048037//cofactor binding;GO:0016836//hydro-lyase activity	GO:0016337//cell-cell adhesion;GO:0006013//mannose metabolic process;GO:0042350//GDP-L-fucose biosynthetic process	gi|311259637|ref|XP_003128195.1|/0/PREDICTED: GDP-mannose 4,6 dehydratase-like [Sus scrofa]	gnl|UG|Ssc_S58308248
gnl|UG|Ssc_S46880203	224	46.56	289	60.09	106	23.96	PREDICTED: Sus scrofa exostosin-like 2-like (LOC100155305), mRNA /cds=p(398,1390) /gb=XM_001925598 /gi=311254720 /ug=Ssc.49020 /len=2187	GO:0005789//endoplasmic reticulum membrane;GO:0031224//intrinsic to membrane	GO:0043169//cation binding;GO:0008376//acetylgalactosaminyltransferase activity;GO:0008375//acetylglucosaminyltransferase activity	GO:0006041//glucosamine metabolic process	gi|194035686|ref|XP_001925633.1|/8.28141e-177/PREDICTED: exostosin-like 2-like [Sus scrofa]	gnl|UG|Ssc_S46880203
gnl|UG|Ssc_S31108482	3247	674.88	3733	776.19	5733	1296.06	1518079 MARC 3PIG Sus scrofa cDNA 3', mRNA sequence /clone_end=3' /gb=DY412320 /gi=87213623 /ug=Ssc.42580 /len=641	GO:0015934//large ribosomal subunit	GO:0003676//nucleic acid binding;GO:0005539//glycosaminoglycan binding;GO:0005198//structural molecule activity	GO:0006412//translation;GO:0019080;GO:0031016//pancreas development	gi|47522730|ref|NP_999115.1|/4.68217e-42/60S ribosomal protein L29 [Sus scrofa]	gnl|UG|Ssc_S31108482
gnl|UG|Ssc_S6081104	3	0.62	4	0.83	4	0.9	MI-P-CP1-nza-b-12-0-UI.s1 MI-P-CP1 Sus scrofa cDNA clone MI-P-CP1-nza-b-12-0-UI 3', mRNA sequence /clone=MI-P-CP1-nza-b-12-0-UI /clone_end=3' /gb=BQ603788 /gi=21550514 /ug=Ssc.6862 /len=717	-	-	-	-	gnl|UG|Ssc_S6081104
gnl|UG|Ssc_S35169363	152	31.59	114	23.7	73	16.5	Sus scrofa mRNA, clone:THY010023D05, expressed in thymus /gb=AK238741 /gi=115550476 /ug=Ssc.27880 /len=2397	-	-	-	gi|297262556|ref|XP_002798658.1|/5.12876e-10/PREDICTED: hypothetical protein LOC100431034 [Macaca mulatta]	gnl|UG|Ssc_S35169363
gnl|UG|Ssc_S26733269	54	11.22	79	16.43	123	27.81	AJ944251 CSEQRAN17 Sus scrofa cDNA clone C0007316f20 5', mRNA sequence /clone=C0007316f20 /clone_end=5' /gb=AJ944251 /gi=74360993 /ug=Ssc.85940 /len=813	-	-	-	-	gnl|UG|Ssc_S26733269
gnl|UG|Ssc_S18380223	35	7.27	20	4.16	11	2.49	930601 MARC 4PIG Sus scrofa cDNA 5', mRNA sequence /clone_end=5' /gb=CK460332 /gi=40831613 /ug=Ssc.84668 /len=739	GO:0031981//nuclear lumen;GO:0005819//spindle	GO:0019900//kinase binding;GO:0032561;GO:0032559	GO:0012501//programmed cell death;GO:0000087//M phase of mitotic cell cycle;GO:0045860//positive regulation of protein kinase activity;GO:0007346//regulation of mitotic cell cycle	gi|296481064|gb|DAA23179.1|/3.49619e-69/TPX2, microtubule-associated protein homolog [Bos taurus]	gnl|UG|Ssc_S18380223
gnl|UG|Ssc_S55293687	0	0	3	0.62	10	2.26	FS671946 full-length enriched swine cDNA library, adult kidney Sus scrofa cDNA clone KDN010010E09 5', mRNA sequence /clone=KDN010010E09 /clone_end=5' /gb=FS671946 /gi=288290178 /ug=Ssc.77445 /len=913	GO:0043229//intracellular organelle	-	GO:0006325//chromatin organization	gi|73969071|ref|XP_849882.1|/4.59745e-107/PREDICTED: similar to neuronal pentraxin with chromo domain isoform 3 isoform 3 [Canis familiaris]	gnl|UG|Ssc_S55293687
gnl|UG|Ssc_S18358459	14	2.91	7	1.46	5	1.13	911147 MARC 4PIG Sus scrofa cDNA 5', mRNA sequence /clone_end=5' /gb=CK453900 /gi=40801114 /ug=Ssc.62309 /len=748	-	-	-	-	gnl|UG|Ssc_S18358459
gnl|UG|Ssc_S22286871	3	0.62	3	0.62	6	1.36	CJ029601 full-length enriched swine cDNA library, adult trachea Sus scrofa cDNA clone TCH01D030098 5', mRNA sequence /clone=TCH01D030098 /clone_end=5' /gb=CJ029601 /gi=54542891 /ug=Ssc.70893 /len=843	-	-	-	-	gnl|UG|Ssc_S22286871
gnl|UG|Ssc_S40080713	5	1.04	18	3.74	3	0.68	rfbs3924b_a1.y1 fbs Sus scrofa cDNA 5', mRNA sequence /clone_end=5' /gb=EW175620 /gi=182576237 /ug=Ssc.91346 /len=359	-	-	-	-	gnl|UG|Ssc_S40080713
gnl|UG|Ssc_S38480420	0	0	2	0.42	2	0.45	EST-AO206B10 Alveolar macrophage from PRRSV-infected pig Sus scrofa cDNA clone AO206B10, mRNA sequence /clone=AO206B10 /gb=ES445572 /gi=146287162 /ug=Ssc.26713 /len=799	-	-	-	-	gnl|UG|Ssc_S38480420
gnl|UG|Ssc_S55320319	3	0.62	0	0	5	1.13	Sus scrofa mRNA, clone:THY010053G02, expressed in thymus /gb=AK351644 /gi=288784553 /ug=Ssc.94670 /len=1886	GO:0033256//I-kappaB/NF-kappaB complex;GO:0031981//nuclear lumen;GO:0044444//cytoplasmic part	GO:0003712//transcription cofactor activity;GO:0001071//nucleic acid binding transcription factor activity;GO:0003676//nucleic acid binding	GO:0002460//adaptive immune response based on somatic recombination of immune receptors built from immunoglobulin superfamily domains;GO:0007166//cell surface receptor linked signaling pathway;GO:0048534;GO:0051091//positive regulation of transcription factor activity;GO:0002224//toll-like receptor signaling pathway;GO:0002266;GO:0043062//extracellular structure organization;GO:0002237//response …	gi|73998367|ref|XP_850995.1|/1.14606e-163/PREDICTED: similar to Nuclear factor NF-kappa-B p100/p49 subunits (DNA-binding factor KBF2) (H2TF1) (Lymphocyte translocation chromosome 10) (Oncogene Lyt-10) (Lyt10) isoform 3 [Canis familiaris]	gnl|UG|Ssc_S55320319
gnl|UG|Ssc_S46876422	43	8.94	38	7.9	54	12.21	PREDICTED: Sus scrofa carbonyl reductase family member 4-like (LOC100153608), mRNA /cds=p(87,800) /gb=XM_001927085 /gi=311270490 /ug=Ssc.42556 /len=2383	GO:0044429//mitochondrial part	GO:0050661//NADP binding;GO:0003959//NADPH dehydrogenase activity	GO:0051260//protein homooligomerization;GO:0006631//fatty acid metabolic process	gi|194043535|ref|XP_001927120.1|/1.58505e-120/PREDICTED: carbonyl reductase family member 4-like [Sus scrofa]	gnl|UG|Ssc_S46876422
gnl|UG|Ssc_S40205512	31	6.44	36	7.49	71	16.05	ruio02_m21.y1 kid Sus scrofa cDNA 5', mRNA sequence /clone_end=5' /gb=EW300419 /gi=182579870 /ug=Ssc.29671 /len=638	-	-	-	-	gnl|UG|Ssc_S40205512
gnl|UG|Ssc_S18550042	0	0	2	0.42	0	0	BX918693 Sus Scrofa library (scan) Sus scrofa cDNA clone scan0035.m.01 5prim, mRNA sequence /clone=scan0035.m.01 /clone_end=5' /gb=BX918693 /gi=90230720 /ug=Ssc.7451 /len=866	GO:0043231//intracellular membrane-bounded organelle;GO:0005924//cell-substrate adherens junction;GO:0015629//actin cytoskeleton;GO:0044444//cytoplasmic part;GO:0012505//endomembrane system	GO:0017111//nucleoside-triphosphatase activity;GO:0043169//cation binding;GO:0032561	GO:0065008;GO:0007265//Ras protein signal transduction;GO:0022402//cell cycle process;GO:0007010//cytoskeleton organization;GO:0009966//regulation of signal transduction	gi|296230245|ref|XP_002760644.1|/2.76095e-37/PREDICTED: rho-related GTP-binding protein RhoU-like [Callithrix jacchus]	gnl|UG|Ssc_S18550042
gnl|UG|Ssc_S31125013	6	1.25	3	0.62	11	2.49	1553277 MARC 3PIG Sus scrofa cDNA 5', mRNA sequence /clone_end=5' /gb=DY428851 /gi=87230154 /ug=Ssc.94976 /len=680	-	-	-	gi|311257860|ref|XP_003127329.1|/1.71093e-24/PREDICTED: LOW QUALITY PROTEIN: ras-interacting protein 1-like [Sus scrofa]	gnl|UG|Ssc_S31125013
gnl|UG|Ssc_S34517654	190	39.49	159	33.06	33	7.46	DB787798 full-length enriched swine cDNA library, adult adrenal gland Sus scrofa cDNA clone ADR010071C12 5', mRNA sequence /clone=ADR010071C12 /clone_end=5' /gb=DB787798 /gi=112777782 /ug=Ssc.21225 /len=661	GO:0043234//protein complex;GO:0043231//intracellular membrane-bounded organelle	-	GO:0016070//RNA metabolic process	gi|311247296|ref|XP_003122603.1|/9.97727e-75/PREDICTED: ribonuclease H2 subunit C-like, partial [Sus scrofa]	gnl|UG|Ssc_S34517654
gnl|UG|Ssc_S55326465	330	68.59	561	116.65	704	159.15	Sus scrofa mRNA, clone:OVRM10089F08, expressed in ovary /gb=AK348186 /gi=288778361 /ug=Ssc.11346 /len=1959	GO:0044452;GO:0043234//protein complex	GO:0008135//translation factor activity, nucleic acid binding	GO:0006412//translation	gi|47678403|emb|CAG30322.1|/0/dJ1014D13.1 [Homo sapiens]	gnl|UG|Ssc_S55326465
gnl|UG|Ssc_S6015415	2	0.42	0	0	0	0	360138 MARC 1PIG Sus scrofa cDNA 5', mRNA sequence /clone_end=5' /gb=BI337483 /gi=15030766 /ti=448060095 /ug=Ssc.13215 /len=587	-	-	-	-	gnl|UG|Ssc_S6015415
gnl|UG|Ssc_S26712694	15	3.12	49	10.19	30	6.78	AJ948778 KN404_1 Sus scrofa cDNA clone C0007736n15 3', mRNA sequence /clone=C0007736n15 /clone_end=3' /gb=AJ948778 /gi=74365594 /ug=Ssc.36892 /len=547	-	-	-	-	gnl|UG|Ssc_S26712694
gnl|UG|Ssc_S58312329	162	33.67	125	25.99	209	47.25	PREDICTED: Sus scrofa transcription elongation regulator 1-like (LOC100511121), mRNA /cds=p(443,1564) /gb=XM_003124072 /gi=311250435 /ug=Ssc.981 /len=2586	GO:0043231//intracellular membrane-bounded organelle	GO:0030528//transcription regulator activity;GO:0005488//binding;GO:0003712//transcription cofactor activity	GO:0006351//transcription, DNA-dependent	gi|301778641|ref|XP_002924736.1|/0/PREDICTED: transcription elongation regulator 1-like isoform 2 [Ailuropoda melanoleuca]	gnl|UG|Ssc_S58312329
gnl|UG|Ssc_S58308825	320	66.51	85	17.67	37	8.36	PREDICTED: Sus scrofa mitotic spindle assembly checkpoint protein MAD2B-like (LOC100523970), mRNA /cds=p(528,1163) /gb=XM_003127567 /gi=311258453 /ug=Ssc.18586 /len=1655	GO:0031981//nuclear lumen;GO:0000152//nuclear ubiquitin ligase complex;GO:0042575;GO:0015630//microtubule cytoskeleton	GO:0016779//nucleotidyltransferase activity;GO:0019901//protein kinase binding	GO:0001934//positive regulation of protein phosphorylation;GO:0032583//regulation of gene-specific transcription;GO:0000725//recombinational repair;GO:0019985//translesion synthesis;GO:0042770//signal transduction in response to DNA damage;GO:0045841//negative regulation of mitotic metaphase/anaphase transition;GO:0032435//negative regulation of proteasomal ubiquitin-dependent protein catabolic p…	gi|311258454|ref|XP_003127615.1|/9.61351e-111/PREDICTED: mitotic spindle assembly checkpoint protein MAD2B-like [Sus scrofa]	gnl|UG|Ssc_S58308825
gnl|UG|Ssc_S50190835	68	14.13	118	24.54	146	33.01	susfleck_LM_N_12_D06 SUSFLECK Loin Muscle Normalized Sus scrofa cDNA clone 12_D06, mRNA sequence /clone=12_D06 /gb=FD622671 /gi=221022779 /ug=Ssc.48611 /len=563	-	-	-	gi|297287930|ref|XP_002803253.1|/9.46817e-08/PREDICTED: hypothetical protein LOC707246 [Macaca mulatta]	gnl|UG|Ssc_S50190835
gnl|UG|Ssc_S6047092	0	0	4	0.83	0	0	374878 MARC 2PIG Sus scrofa cDNA 5', mRNA sequence /clone_end=5' /gb=BI345907 /gi=15039196 /ti=470951665 /ug=Ssc.80810 /len=525	-	-	-	-	gnl|UG|Ssc_S6047092
gnl|UG|Ssc_S55325725	0	0	2	0.42	0	0	Sus scrofa mRNA, clone:PBL010066H10, expressed in peripheral blood mononuclear cells /gb=AK348926 /gi=288779101 /ug=Ssc.41206 /len=1590	-	-	-	gi|258676922|gb|ACV87314.1|/1.22573e-06/IL-23 [Sus scrofa]	gnl|UG|Ssc_S55325725
gnl|UG|Ssc_S40126180	71	14.76	80	16.63	15	3.39	rgul0128_k8.y1 gul Sus scrofa cDNA 5', mRNA sequence /clone_end=5' /gb=EW221087 /gi=182474806 /ug=Ssc.3022 /len=671	-	-	-	-	gnl|UG|Ssc_S40126180
gnl|UG|Ssc_S58311620	82	17.04	67	13.93	578	130.67	PREDICTED: Sus scrofa isoleucyl-tRNA synthetase (IARS), mRNA /cds=p(135,3701) /gb=XM_003124790 /gi=311251893 /ug=Ssc.34451 /len=4594	GO:0031981//nuclear lumen;GO:0044444//cytoplasmic part;GO:0000267//cell fraction	GO:0046914//transition metal ion binding;GO:0004812//aminoacyl-tRNA ligase activity;GO:0032559	GO:0006418//tRNA aminoacylation for protein translation	gi|311251894|ref|XP_003124838.1|/0/PREDICTED: isoleucyl-tRNA synthetase, cytoplasmic-like [Sus scrofa]	gnl|UG|Ssc_S58311620
gnl|UG|Ssc_S23691957	146	30.35	102	21.21	92	20.8	1098136 MARC 4PIG Sus scrofa cDNA 5', mRNA sequence /clone_end=5' /gb=DN103056 /gi=59775832 /ug=Ssc.84520 /len=772	GO:0044439;GO:0016020//membrane	GO:0016765//transferase activity, transferring alkyl or aryl (other than methyl) groups;GO:0050662//coenzyme binding	GO:0050896//response to stimulus;GO:0045017//glycerolipid biosynthetic process	gi|297668926|ref|XP_002812675.1|/9.87855e-41/PREDICTED: alkyldihydroxyacetonephosphate synthase, peroxisomal-like [Pongo abelii]	gnl|UG|Ssc_S23691957
gnl|UG|Ssc_S55327172	10	2.08	19	3.95	13	2.94	Sus scrofa mRNA, clone:OVR010039H12, expressed in ovary /gb=AK347477 /gi=288576884 /ug=Ssc.27145 /len=1865	GO:0042995//cell projection	GO:0019904//protein domain specific binding	-	gi|300794223|ref|NP_001179374.1|/3.12366e-129/enkurin [Bos taurus]	gnl|UG|Ssc_S55327172
gnl|UG|Ssc_S40511352	2	0.42	0	0	0	0	rsto220_k2.y1 sto Sus scrofa cDNA 5', mRNA sequence /clone_end=5' /gb=EW605958 /gi=183096123 /ug=Ssc.69583 /len=468	-	-	-	gi|3599320|gb|AAC72793.1|/1.2985e-17/ORF2 [Mus musculus domesticus]	gnl|UG|Ssc_S40511352
gnl|UG|Ssc_S58302389	156	32.42	91	18.92	56	12.66	PREDICTED: Sus scrofa peptidylprolyl isomerase domain and WD repeat-containing protein 1-like (LOC100512871), mRNA /cds=p(12,1454) /gb=XM_003134009 /gi=311273822 /ug=Ssc.87795 /len=1999	GO:0005681//spliceosomal complex	GO:0016859//cis-trans isomerase activity	GO:0000377;GO:0044267//cellular protein metabolic process	gi|311273823|ref|XP_003134057.1|/0/PREDICTED: peptidylprolyl isomerase domain and WD repeat-containing protein 1-like [Sus scrofa]	gnl|UG|Ssc_S58302389
gnl|UG|Ssc_S58304621	77	16	93	19.34	132	29.84	PREDICTED: Sus scrofa TNF receptor-associated factor 4 (TRAF4), mRNA /cds=p(1,1407) /gb=XM_003131791 /gi=311267968 /ug=Ssc.21963 /len=1939	GO:0043231//intracellular membrane-bounded organelle;GO:0043296//apical junction complex;GO:0043232;GO:0044444//cytoplasmic part	GO:0004871//signal transducer activity;GO:0046914//transition metal ion binding;GO:0003676//nucleic acid binding;GO:0019904//protein domain specific binding;GO:0019787//small conjugating protein ligase activity;GO:0019900//kinase binding	GO:0033674//positive regulation of kinase activity;GO:0043410//positive regulation of MAPKKK cascade;GO:0032092//positive regulation of protein binding;GO:0006915//apoptosis;GO:0035295//tube development;GO:0032446//protein modification by small protein conjugation	gi|311267969|ref|XP_003131839.1|/0/PREDICTED: TNF receptor-associated factor 4-like [Sus scrofa]	gnl|UG|Ssc_S58304621
gnl|UG|Ssc_S35168275	41	8.52	35	7.28	59	13.34	Sus scrofa mRNA, clone:OVRM10151H06, expressed in ovary /gb=AK236093 /gi=115551415 /ug=Ssc.18349 /len=1263	GO:0043234//protein complex;GO:0005622//intracellular	GO:0005488//binding;GO:0016889//endodeoxyribonuclease activity, producing 3'-phosphomonoesters;GO:0016888//endodeoxyribonuclease activity, producing 5'-phosphomonoesters	GO:0000725//recombinational repair;GO:0000729//DNA double-strand break processing	gi|82697331|ref|NP_001032533.1|/1.89632e-97/structure-specific endonuclease subunit SLX1 [Bos taurus]	gnl|UG|Ssc_S35168275
gnl|UG|Ssc_S58305403	46	9.56	25	5.2	68	15.37	PREDICTED: Sus scrofa n-alpha-acetyltransferase 16, NatA auxiliary subunit-like (LOC100158125), mRNA /cds=p(247,2859) /gb=XM_003131000 /gi=311266313 /ug=Ssc.23112 /len=4145	GO:0043231//intracellular membrane-bounded organelle;GO:0043234//protein complex	GO:0008415//acyltransferase activity;GO:0043021//ribonucleoprotein binding	GO:0006473//protein acetylation;GO:0006355//regulation of transcription, DNA-dependent	gi|311266314|ref|XP_003131048.1|/0/PREDICTED: LOW QUALITY PROTEIN: n-alpha-acetyltransferase 16, NatA auxiliary subunit-like [Sus scrofa]	gnl|UG|Ssc_S58305403
gnl|UG|Ssc_S23690383	9	1.87	6	1.25	8	1.81	1096308 MARC 4PIG Sus scrofa cDNA 5', mRNA sequence /clone_end=5' /gb=DN101482 /gi=59774258 /ug=Ssc.86983 /len=891	GO:0031981//nuclear lumen	GO:0016706//oxidoreductase activity, acting on paired donors, with incorporation or reduction of molecular oxygen, 2-oxoglutarate as one donor, and incorporation of one atom each of oxygen into both donors;GO:0016701//oxidoreductase activity, acting on single donors with incorporation of molecular oxygen;GO:0003677//DNA binding;GO:0004518//nuclease activity;GO:0005506//iron ion binding	GO:0035510;GO:0006281//DNA repair;GO:0070989//oxidative demethylation	gi|311270802|ref|XP_003132974.1|/2.56997e-110/PREDICTED: alpha-ketoglutarate-dependent dioxygenase alkB homolog 2-like [Sus scrofa]	gnl|UG|Ssc_S23690383
gnl|UG|Ssc_S18383491	77	16	158	32.85	81	18.31	934514 MARC 4PIG Sus scrofa cDNA 5', mRNA sequence /clone_end=5' /gb=CK463600 /gi=40834881 /ug=Ssc.41410 /len=876	-	-	-	gi|301788168|ref|XP_002929502.1|/1.11803e-17/PREDICTED: YTH domain-containing protein 1-like [Ailuropoda melanoleuca]	gnl|UG|Ssc_S18383491
gnl|UG|Ssc_S35167474	85	17.67	106	22.04	106	23.96	Sus scrofa mRNA, clone:AMP010011D06, expressed in alveolar macrophage /gb=AK230574 /gi=115552265 /ug=Ssc.6657 /len=2393	-	-	-	-	gnl|UG|Ssc_S35167474
gnl|UG|Ssc_S6065182	2	0.42	0	0	2	0.45	MI-P-A2-afe-f-07-1-UM.s1 MI-P-A2 Sus scrofa cDNA clone MI-P-A2-afe-f-07-1-UM 3', mRNA sequence /clone=MI-P-A2-afe-f-07-1-UM /clone_end=3' /gb=BQ597730 /gi=21544456 /ug=Ssc.81713 /len=631	-	-	-	-	gnl|UG|Ssc_S6065182
gnl|UG|Ssc_S58304096	4	0.83	0	0	3	0.68	PREDICTED: Sus scrofa membrane-associated guanylate kinase, WW and PDZ domain-containing protein 1-like (LOC100521114), mRNA /cds=p(1,1239) /gb=XM_003132302 /gi=311269114 /ug=Ssc.41502 /len=1239	GO:0016020//membrane	GO:0005488//binding	-	gi|311269115|ref|XP_003132350.1|/0/PREDICTED: membrane-associated guanylate kinase, WW and PDZ domain-containing protein 1-like [Sus scrofa]	gnl|UG|Ssc_S58304096
gnl|UG|Ssc_S58311164	122	25.36	82	17.05	97	21.93	PREDICTED: Sus scrofa coiled-coil domain-containing protein 75-like (LOC100523901), mRNA /cds=p(50,832) /gb=XM_003125237 /gi=311252822 /ug=Ssc.43516 /len=863	GO:0044464//cell part	GO:0005488//binding	-	gi|311252823|ref|XP_003125285.1|/1.61511e-138/PREDICTED: coiled-coil domain-containing protein 75-like [Sus scrofa]	gnl|UG|Ssc_S58311164
gnl|UG|Ssc_S18358507	10	2.08	17	3.53	15	3.39	911197 MARC 4PIG Sus scrofa cDNA 5', mRNA sequence /clone_end=5' /gb=CK453948 /gi=40801162 /ug=Ssc.52318 /len=819	-	-	-	-	gnl|UG|Ssc_S18358507
gnl|UG|Ssc_S35165012	0	0	0	0	2	0.45	Sus scrofa mRNA, clone:SPL010002A07, expressed in spleen /gb=AK237125 /gi=115554714 /ug=Ssc.31398 /len=1657	-	-	-	-	gnl|UG|Ssc_S35165012
gnl|UG|Ssc_S35168615	56	11.64	83	17.26	56	12.66	Sus scrofa mRNA, clone:THY010048G06, expressed in thymus /gb=AK238936 /gi=115551075 /ug=Ssc.51888 /len=1835	GO:0043231//intracellular membrane-bounded organelle	GO:0003676//nucleic acid binding	-	gi|300795387|ref|NP_001179688.1|/0/HMG box transcription factor BBX [Bos taurus]	gnl|UG|Ssc_S35168615
gnl|UG|Ssc_S21552584	5	1.04	7	1.46	4	0.9	UMC-p4mm3-010-f06 4mm ovarian follicle p4mm Sus scrofa cDNA 3', mRNA sequence /clone_end=3' /gb=CO944861 /gi=51311620 /ug=Ssc.86376 /len=389	-	-	-	-	gnl|UG|Ssc_S21552584
gnl|UG|Ssc_S58303451	300	62.35	273	56.76	340	76.86	PREDICTED: Sus scrofa RNA-binding protein EWS-like, transcript variant 1 (LOC100512440), mRNA /cds=p(671,2641) /gb=XM_003132938 /gi=311270861 /ug=Ssc.71533 /len=3018	GO:0043231//intracellular membrane-bounded organelle	GO:0005488//binding	-	gi|311270864|ref|XP_003132987.1|/4.85744e-85/PREDICTED: RNA-binding protein EWS-like isoform 2 [Sus scrofa]	gnl|UG|Ssc_S58303451
gnl|UG|Ssc_S23700030	2	0.42	0	0	19	4.3	1110222 MARC 4PIG Sus scrofa cDNA 3', mRNA sequence /clone_end=3' /gb=DN111133 /gi=59789799 /ug=Ssc.5382 /len=868	-	-	-	gi|148645276|gb|ABR01162.1|/2.38783e-07/endonuclease/reverse transcriptase [Sus scrofa]	gnl|UG|Ssc_S23700030
gnl|UG|Ssc_S58302887	38	7.9	109	22.66	46	10.4	PREDICTED: Sus scrofa oxysterol-binding protein-related protein 6-like (LOC100519876), mRNA /cds=p(1,2136) /gb=XM_003133511 /gi=311272712 /ug=Ssc.9483 /len=2978	-	GO:0005488//binding	GO:0051234//establishment of localization;GO:0010876	gi|311272713|ref|XP_003133559.1|/0/PREDICTED: oxysterol-binding protein-related protein 6-like [Sus scrofa]	gnl|UG|Ssc_S58302887
gnl|UG|Ssc_S55324220	106	22.03	143	29.73	164	37.08	Sus scrofa mRNA, clone:AMP010006A02, expressed in alveolar macrophages /gb=AK343638 /gi=288780652 /ug=Ssc.19847 /len=2652	-	GO:0005488//binding	GO:0032501//multicellular organismal process;GO:0000087//M phase of mitotic cell cycle	gi|311256017|ref|XP_001924525.2|/0/PREDICTED: cell cycle regulator Mat89Bb homolog [Sus scrofa]	gnl|UG|Ssc_S55324220
gnl|UG|Ssc_S26727203	10	2.08	7	1.46	41	9.27	AJ963287 KN404_2 Sus scrofa cDNA clone C0007758h15 5', mRNA sequence /clone=C0007758h15 /clone_end=5' /gb=AJ963287 /gi=74380103 /ug=Ssc.46531 /len=864	-	-	-	-	gnl|UG|Ssc_S26727203
gnl|UG|Ssc_S40279576	0	0	0	0	4	0.9	rmcp35c_l20.y1 mcp Sus scrofa cDNA 5', mRNA sequence /clone_end=5' /gb=EW374483 /gi=182795129 /ug=Ssc.68749 /len=279	-	-	-	-	gnl|UG|Ssc_S40279576
gnl|UG|Ssc_S39782827	5	1.04	3	0.62	8	1.81	rdbla0124_m22.y1 bla Sus scrofa cDNA 5', mRNA sequence /clone_end=5' /gb=EV878105 /gi=178575670 /ug=Ssc.64659 /len=588	-	-	-	-	gnl|UG|Ssc_S39782827
gnl|UG|Ssc_S18551359	2	0.42	2	0.42	7	1.58	BX920010 Sus Scrofa library (scan) Sus scrofa cDNA clone scan0009.n.10 5prim, mRNA sequence /clone=scan0009.n.10 /clone_end=5' /gb=BX920010 /gi=90240258 /ug=Ssc.62504 /len=689	GO:0043231//intracellular membrane-bounded organelle	GO:0004520//endodeoxyribonuclease activity;GO:0003677//DNA binding	GO:0007050//cell cycle arrest;GO:0006355//regulation of transcription, DNA-dependent;GO:0022403;GO:0001824//blastocyst development;GO:0000729//DNA double-strand break processing	gi|194214523|ref|XP_001915117.1|/9.8427e-76/PREDICTED: similar to Retinoblastoma-binding protein 8 (RBBP-8) (CtBP-interacting protein) (CtIP) (Retinoblastoma-interacting protein and myosin-like) (RIM) [Equus caballus]	gnl|UG|Ssc_S18551359
gnl|UG|Ssc_S19546394	0	0	2	0.42	0	0	951875 MARC 4PIG Sus scrofa cDNA 3', mRNA sequence /clone_end=3' /gb=CN162490 /gi=46176920 /ug=Ssc.26859 /len=875	-	-	-	-	gnl|UG|Ssc_S19546394
gnl|UG|Ssc_S29990728	6	1.25	12	2.5	12	2.71	PDUts2098A03 Porcine testis cDNA library II Sus scrofa cDNA clone PDUts2098A03 5', mRNA sequence /clone=PDUts2098A03 /clone_end=5' /gb=CX065202 /gi=84141344 /ug=Ssc.2481 /len=664	-	-	-	-	gnl|UG|Ssc_S29990728
gnl|UG|Ssc_S46881183	39	8.11	86	17.88	79	17.86	PREDICTED: Sus scrofa niban-like protein 1-like (LOC100155531), mRNA /cds=p(1,2529) /gb=XM_001924714 /gi=311246473 /ug=Ssc.4690 /len=2529	-	GO:0005488//binding	-	gi|194033616|ref|XP_001924749.1|/0/PREDICTED: niban-like protein 1-like [Sus scrofa]	gnl|UG|Ssc_S46881183
gnl|UG|Ssc_S40043772	10	2.08	11	2.29	18	4.07	reru01c_m12.y1 eru Sus scrofa cDNA 5', mRNA sequence /clone_end=5' /gb=EW138679 /gi=182543432 /ug=Ssc.32775 /len=641	GO:0044424//intracellular part	GO:0004672//protein kinase activity;GO:0030695//GTPase regulator activity;GO:0032559	GO:0035556//intracellular signal transduction;GO:0006464//protein modification process	gi|301773254|ref|XP_002922052.1|/6.15779e-18/PREDICTED: LOW QUALITY PROTEIN: mitogen-activated protein kinase kinase kinase kinase 5-like [Ailuropoda melanoleuca]	gnl|UG|Ssc_S40043772
gnl|UG|Ssc_S58302345	21	4.36	49	10.19	41	9.27	PREDICTED: Sus scrofa ubiquitin domain-containing protein 2-like (LOC100522838), mRNA /cds=p(99,932) /gb=XM_003134046 /gi=311273914 /ug=Ssc.4580 /len=1128	GO:0044424//intracellular part	-	-	gi|311273915|ref|XP_003134094.1|/1.53509e-140/PREDICTED: ubiquitin domain-containing protein 2-like [Sus scrofa]	gnl|UG|Ssc_S58302345
gnl|UG|Ssc_S19546082	280	58.2	512	106.46	325	73.47	951540 MARC 4PIG Sus scrofa cDNA 5', mRNA sequence /clone_end=5' /gb=CN162178 /gi=46176608 /ug=Ssc.49440 /len=930	-	-	-	-	gnl|UG|Ssc_S19546082
gnl|UG|Ssc_S58308946	825	171.47	788	163.85	269	60.81	PREDICTED: Sus scrofa ubiquitin-conjugating enzyme E2 S-like, transcript variant 1 (LOC100512787), mRNA /cds=p(184,855) /gb=XM_003127441 /gi=311258208 /ug=Ssc.24422 /len=988	GO:0000152//nuclear ubiquitin ligase complex	GO:0019787//small conjugating protein ligase activity;GO:0032559	GO:0043161//proteasomal ubiquitin-dependent protein catabolic process;GO:0010993//regulation of ubiquitin homeostasis;GO:0000209//protein polyubiquitination;GO:0000087//M phase of mitotic cell cycle;GO:0051443//positive regulation of ubiquitin-protein ligase activity	gi|345829|pir||B42856/6.1652e-95/ubiquitin carrier protein E2 - human	gnl|UG|Ssc_S58308946
gnl|UG|Ssc_S19545443	0	0	4	0.83	7	1.58	950844 MARC 4PIG Sus scrofa cDNA 5', mRNA sequence /clone_end=5' /gb=CN161539 /gi=46175969 /ug=Ssc.26873 /len=735	-	-	-	-	gnl|UG|Ssc_S19545443
gnl|UG|Ssc_S23756092	49	10.18	40	8.32	33	7.46	1113014 MARC 4PIG Sus scrofa cDNA 5', mRNA sequence /clone_end=5' /gb=DN113711 /gi=59807444 /ug=Ssc.87114 /len=504	GO:0043231//intracellular membrane-bounded organelle	GO:0042802//identical protein binding;GO:0046872//metal ion binding;GO:0043565//sequence-specific DNA binding	GO:0006351//transcription, DNA-dependent	gi|119593020|gb|EAW72614.1|/1.6937e-57/zinc finger protein 42 (myeloid-specific retinoic acid-responsive), isoform CRA_a [Homo sapiens]	gnl|UG|Ssc_S23756092
gnl|UG|Ssc_S6080034	14	2.91	12	2.5	2	0.45	MI-P-CP1-nwj-e-01-0-UI.s1 MI-P-CP1 Sus scrofa cDNA clone MI-P-CP1-nwj-e-01-0-UI 3', mRNA sequence /clone=MI-P-CP1-nwj-e-01-0-UI /clone_end=3' /gb=BI403513 /gi=15182568 /ug=Ssc.52276 /len=453	-	-	-	-	gnl|UG|Ssc_S6080034
gnl|UG|Ssc_S23757354	5	1.04	2	0.42	44	9.95	1114385 MARC 4PIG Sus scrofa cDNA 3', mRNA sequence /clone_end=3' /gb=DN114973 /gi=59809219 /ug=Ssc.57064 /len=786	GO:0015630//microtubule cytoskeleton;GO:0030425//dendrite;GO:0044297//cell body;GO:0015629//actin cytoskeleton;GO:0044430//cytoskeletal part	GO:0015631//tubulin binding	GO:0043462//regulation of ATPase activity;GO:0030036//actin cytoskeleton organization;GO:0006936//muscle contraction	gi|311254760|ref|XP_003125950.1|/3.71578e-51/PREDICTED: calponin-3 [Sus scrofa]	gnl|UG|Ssc_S23757354
gnl|UG|Ssc_S40191771	10	2.08	11	2.29	12	2.71	rjej14b_b21.y1 jej Sus scrofa cDNA 5', mRNA sequence /clone_end=5' /gb=EW286678 /gi=182505747 /ug=Ssc.91665 /len=433	-	-	-	gi|300872546|gb|ADK39026.1|/1.19033e-20/beta-geo [cloning vector pPNT]	gnl|UG|Ssc_S40191771
gnl|UG|Ssc_S55318979	32	6.65	21	4.37	47	10.63	Sus scrofa mRNA, clone:UTR010021A11, expressed in uterus /gb=AK352191 /gi=288785905 /ug=Ssc.75947 /len=1058	-	-	-	-	gnl|UG|Ssc_S55318979
gnl|UG|Ssc_S55323732	0	0	2	0.42	0	0	Sus scrofa mRNA, clone:SPL010026C08, expressed in spleen /gb=AK350279 /gi=288781140 /ug=Ssc.31346 /len=1869	-	GO:0005488//binding	-	gi|296232872|ref|XP_002761752.1|/7.39324e-22/PREDICTED: ribonucleoprotein PTB-binding 1-like [Callithrix jacchus]	gnl|UG|Ssc_S55323732
gnl|UG|Ssc_S40223187	2	0.42	0	0	0	0	rlin29_c6.y1 lin Sus scrofa cDNA 5', mRNA sequence /clone_end=5' /gb=EW318094 /gi=182798443 /ug=Ssc.41355 /len=558	GO:0005746//mitochondrial respiratory chain	GO:0050136//NADH dehydrogenase (quinone) activity	GO:0051234//establishment of localization;GO:0006950//response to stress;GO:0006091//generation of precursor metabolites and energy	gi|311256690|ref|XP_003126764.1|/6.92284e-11/PREDICTED: NADH dehydrogenase [ubiquinone] 1 alpha subcomplex subunit 12-like isoform 2 [Sus scrofa]	gnl|UG|Ssc_S40223187
gnl|UG|Ssc_S39954331	0	0	0	0	4	0.9	rpigcb_7957.y1 cty Sus scrofa cDNA 5', mRNA sequence /clone_end=5' /gb=EW049396 /gi=181212667 /ug=Ssc.66648 /len=464	-	-	-	-	gnl|UG|Ssc_S39954331
gnl|UG|Ssc_S6056638	2	0.42	0	0	5	1.13	MI-P-E6-ahp-f-08-1-UM.s1 MI-P-E6 Sus scrofa cDNA clone MI-P-E6-ahp-f-08-1-UM 3', mRNA sequence /clone=MI-P-E6-ahp-f-08-1-UM /clone_end=3' /gb=BQ599923 /gi=21546649 /ug=Ssc.7979 /len=554	-	-	-	-	gnl|UG|Ssc_S6056638
gnl|UG|Ssc_S17517007	2	0.42	2	0.42	9	2.03	BX671576 Sus Scrofa library (scac) Sus scrofa cDNA clone scac0032.l.21 5prim, mRNA sequence /clone=scac0032.l.21 /clone_end=5' /gb=BX671576 /gi=113721438 /ug=Ssc.21786 /len=696	-	-	-	-	gnl|UG|Ssc_S17517007
gnl|UG|Ssc_S55285869	0	0	2	0.42	0	0	FS678134 full-length enriched swine cDNA library, adult kidney Sus scrofa cDNA clone KDN010097B08 5', mRNA sequence /clone=KDN010097B08 /clone_end=5' /gb=FS678134 /gi=288281998 /ug=Ssc.56922 /len=913	GO:0031981//nuclear lumen;GO:0016585//chromatin remodeling complex;GO:0005819//spindle	GO:0030528//transcription regulator activity;GO:0005515//protein binding;GO:0003712//transcription cofactor activity;GO:0043565//sequence-specific DNA binding	GO:0000122//negative regulation of transcription from RNA polymerase II promoter;GO:0016055//Wnt receptor signaling pathway;GO:0048545//response to steroid hormone stimulus;GO:0006511//ubiquitin-dependent protein catabolic process;GO:0050954//sensory perception of mechanical stimulus;GO:0006629//lipid metabolic process;GO:0030154//cell differentiation	gi|194227657|ref|XP_001489005.2|/9.94739e-89/PREDICTED: similar to transducin (beta)-like 1 X-linked [Equus caballus]	gnl|UG|Ssc_S55285869
gnl|UG|Ssc_S31106666	4	0.83	5	1.04	8	1.81	1514514 MARC 3PIG Sus scrofa cDNA 3', mRNA sequence /clone_end=3' /gb=DY410504 /gi=87211807 /ug=Ssc.89084 /len=690	-	-	-	-	gnl|UG|Ssc_S31106666
gnl|UG|Ssc_S27603214	2	0.42	6	1.25	0	0	EST-AR183E01 Infected Porcine Peripheral Blood Cell cDNA library Sus scrofa cDNA clone AR183E01, mRNA sequence /clone=AR183E01 /gb=DV228541 /gi=77597782 /ug=Ssc.55771 /len=709	GO:0012505//endomembrane system;GO:0031224//intrinsic to membrane;GO:0043231//intracellular membrane-bounded organelle	GO:0003824//catalytic activity	-	gi|297665441|ref|XP_002811069.1|/1.38481e-43/PREDICTED: glycoprotein endo-alpha-1,2-mannosidase-like protein-like [Pongo abelii]	gnl|UG|Ssc_S27603214
gnl|UG|Ssc_S38481676	0	0	0	0	5	1.13	EST-AO222A05 Porcine Testis from PRRSV-infected pig Sus scrofa cDNA clone AO222A05, mRNA sequence /clone=AO222A05 /gb=ES446828 /gi=146288418 /ug=Ssc.74412 /len=631	-	-	-	-	gnl|UG|Ssc_S38481676
gnl|UG|Ssc_S26717032	4	0.83	4	0.83	19	4.3	AJ953116 KN404_1 Sus scrofa cDNA clone C0007736j15 3', mRNA sequence /clone=C0007736j15 /clone_end=3' /gb=AJ953116 /gi=74369932 /ug=Ssc.53336 /len=565	-	-	-	gi|281349743|gb|EFB25327.1|/2.58908e-17/hypothetical protein PANDA_007759 [Ailuropoda melanoleuca]	gnl|UG|Ssc_S26717032
gnl|UG|Ssc_S55291741	0	0	2	0.42	3	0.68	FS652921 full-length enriched swine cDNA library, adult back fat Sus scrofa cDNA clone BKFL10074A08 5', mRNA sequence /clone=BKFL10074A08 /clone_end=5' /gb=FS652921 /gi=288291427 /ug=Ssc.78223 /len=379	-	-	-	-	gnl|UG|Ssc_S55291741
gnl|UG|Ssc_S58301100	7	1.45	7	1.46	0	0	PREDICTED: Sus scrofa uncharacterized protein CXorf41-like (LOC100516946), mRNA /cds=p(46,702) /gb=XM_003135296 /gi=311276751 /ug=Ssc.60451 /len=1580	-	-	-	gi|311276752|ref|XP_003135344.1|/5.14353e-98/PREDICTED: uncharacterized protein CXorf41-like [Sus scrofa]	gnl|UG|Ssc_S58301100
gnl|UG|Ssc_S39789448	0	0	0	0	2	0.45	rdbla0118_l4.y1 bla Sus scrofa cDNA 5', mRNA sequence /clone_end=5' /gb=EV884726 /gi=178529804 /ug=Ssc.64708 /len=507	-	-	-	-	gnl|UG|Ssc_S39789448
gnl|UG|Ssc_S40477143	0	0	0	0	3	0.68	rspc025_m13.y1 spc Sus scrofa cDNA 5', mRNA sequence /clone_end=5' /gb=EW571749 /gi=183086534 /ug=Ssc.64774 /len=533	-	-	-	-	gnl|UG|Ssc_S40477143
gnl|UG|Ssc_S31109871	0	0	2	0.42	0	0	1519660 MARC 3PIG Sus scrofa cDNA 3', mRNA sequence /clone_end=3' /gb=DY413709 /gi=87215012 /ug=Ssc.89132 /len=583	-	-	-	-	gnl|UG|Ssc_S31109871
gnl|UG|Ssc_S17510973	231	48.01	54	11.23	122	27.58	BX666435 Sus Scrofa library (scag) Sus scrofa cDNA clone scag0008.f.04 3prim, mRNA sequence /clone=scag0008.f.04 /clone_end=3' /gb=BX666435 /gi=90236546 /ug=Ssc.56538 /len=861	-	-	-	-	gnl|UG|Ssc_S17510973
gnl|UG|Ssc_S18546378	2	0.42	2	0.42	0	0	BX915029 Sus Scrofa library (scan) Sus scrofa cDNA clone scan0027.b.23 5prim, mRNA sequence /clone=scan0027.b.23 /clone_end=5' /gb=BX915029 /gi=90242366 /ug=Ssc.4892 /len=869	GO:0005578//proteinaceous extracellular matrix	GO:0005488//binding	GO:0016477//cell migration;GO:0043062//extracellular structure organization;GO:0006915//apoptosis;GO:0048646//anatomical structure formation involved in morphogenesis;GO:0001885//endothelial cell development;GO:0050953//sensory perception of light stimulus;GO:0050794//regulation of cellular process;GO:0008283//cell proliferation	gi|296490824|gb|DAA32937.1|/1.15378e-75/alpha 1 type XVIII collagen [Bos taurus]	gnl|UG|Ssc_S18546378
gnl|UG|Ssc_S55319706	88	18.29	123	25.57	83	18.76	Sus scrofa mRNA, clone:LVRM10094A04, expressed in liver /gb=AK346185 /gi=288785178 /ug=Ssc.31606 /len=1397	-	-	-	gi|291410213|ref|XP_002721396.1|/3.17772e-48/PREDICTED: HEAT repeat containing 3 [Oryctolagus cuniculus]	gnl|UG|Ssc_S55319706
gnl|UG|Ssc_S40043351	6	1.25	6	1.25	31	7.01	reru32c_e16.y1 eru Sus scrofa cDNA 5', mRNA sequence /clone_end=5' /gb=EW138258 /gi=182545423 /ug=Ssc.67303 /len=509	-	-	-	-	gnl|UG|Ssc_S40043351
gnl|UG|Ssc_S35173959	0	0	0	0	2	0.45	Sus scrofa mRNA, clone:OVR010042B07, expressed in ovary /gb=AK234309 /gi=115545876 /ug=Ssc.34434 /len=954	GO:0043005//neuron projection;GO:0005743//mitochondrial inner membrane;GO:0031224//intrinsic to membrane	GO:0032561;GO:0017111//nucleoside-triphosphatase activity;GO:0046872//metal ion binding	GO:0006944//cellular membrane fusion;GO:0050953//sensory perception of light stimulus;GO:0009207;GO:0008088//axon cargo transport;GO:0045767//regulation of anti-apoptosis;GO:0007006//mitochondrial membrane organization	gi|3043658|dbj|BAA25493.1|/1.65718e-57/KIAA0567 protein [Homo sapiens]	gnl|UG|Ssc_S35173959
gnl|UG|Ssc_S35170956	45	9.35	39	8.11	80	18.09	Sus scrofa mRNA, clone:OVRM10065C03, expressed in ovary /gb=AK235286 /gi=115548883 /ug=Ssc.27317 /len=1580	GO:0019866//organelle inner membrane;GO:0044429//mitochondrial part	GO:0043169//cation binding;GO:0016833//oxo-acid-lyase activity;GO:0005504//fatty acid binding	GO:0033993//response to lipid;GO:0044249//cellular biosynthetic process;GO:0006996//organelle organization;GO:0031667//response to nutrient levels;GO:0006732//coenzyme metabolic process;GO:0048513//organ development;GO:0006950//response to stress;GO:0043438//acetoacetic acid metabolic process	gi|115495073|ref|NP_001068600.1|/2.50578e-161/hydroxymethylglutaryl-CoA lyase, mitochondrial precursor [Bos taurus]	gnl|UG|Ssc_S35170956
gnl|UG|Ssc_S18384629	5	1.04	5	1.04	8	1.81	935780 MARC 4PIG Sus scrofa cDNA 3', mRNA sequence /clone_end=3' /gb=CK464742 /gi=40836023 /ug=Ssc.84758 /len=828	-	-	-	-	gnl|UG|Ssc_S18384629
gnl|UG|Ssc_S55242872	0	0	3	0.62	0	0	FS667023 full-length enriched swine cDNA library, adult hypothalamus Sus scrofa cDNA clone HTMT10040H08 5', mRNA sequence /clone=HTMT10040H08 /clone_end=5' /gb=FS667023 /gi=288236521 /ug=Ssc.75405 /len=769	GO:0042598//vesicular fraction;GO:0031090//organelle membrane;GO:0043231//intracellular membrane-bounded organelle	GO:0031559//oxidosqualene cyclase activity	GO:0008203//cholesterol metabolic process	gi|296490842|gb|DAA32955.1|/1.42799e-124/lanosterol synthase [Bos taurus]	gnl|UG|Ssc_S55242872
gnl|UG|Ssc_S35171768	44	9.15	30	6.24	42	9.49	Sus scrofa mRNA, clone:TCH010034F02, expressed in trachea /gb=AK238051 /gi=115548067 /ug=Ssc.39337 /len=1420	-	-	-	-	gnl|UG|Ssc_S35171768
gnl|UG|Ssc_S40101517	2	0.42	7	1.46	11	2.49	rpfco0135_i24.y1 fco Sus scrofa cDNA 5', mRNA sequence /clone_end=5' /gb=EW196424 /gi=182549321 /ug=Ssc.60360 /len=558	-	-	-	-	gnl|UG|Ssc_S40101517
gnl|UG|Ssc_S18360960	624	129.7	476	98.97	335	75.73	917138 MARC 4PIG Sus scrofa cDNA 3', mRNA sequence /clone_end=3' /gb=CK456462 /gi=40803676 /ug=Ssc.76448 /len=804	GO:0043231//intracellular membrane-bounded organelle;GO:0044444//cytoplasmic part	GO:0016724;GO:0005506//iron ion binding	GO:0000041//transition metal ion transport;GO:0006879//cellular iron ion homeostasis;GO:0002376//immune system process;GO:0048193//Golgi vesicle transport;GO:0008152//metabolic process;GO:0008283//cell proliferation	gi|45384172|ref|NP_990417.1|/2.17327e-94/ferritin heavy chain [Gallus gallus]	gnl|UG|Ssc_S18360960
gnl|UG|Ssc_S58300908	29	6.03	23	4.78	14	3.16	PREDICTED: Sus scrofa L1 cell adhesion molecule (L1CAM), mRNA /cds=p(114,3518) /gb=XM_003135494 /gi=311277190 /ug=Ssc.15435 /len=4526	GO:0016020//membrane	GO:0005515//protein binding	GO:0048869;GO:0048731;GO:0016337//cell-cell adhesion;GO:0006935//chemotaxis;GO:0002376//immune system process;GO:0007599//hemostasis;GO:0050794//regulation of cellular process	gi|311277191|ref|XP_003135542.1|/0/PREDICTED: neural cell adhesion molecule L1-like [Sus scrofa]	gnl|UG|Ssc_S58300908
gnl|UG|Ssc_S39769126	56	11.64	47	9.77	88	19.89	raor025_c23.y1 aor Sus scrofa cDNA 5', mRNA sequence /clone_end=5' /gb=EV864404 /gi=178492830 /ug=Ssc.64570 /len=641	-	-	-	-	gnl|UG|Ssc_S39769126
gnl|UG|Ssc_S31105128	6	1.25	13	2.7	12	2.71	1512640 MARC 3PIG Sus scrofa cDNA 3', mRNA sequence /clone_end=3' /gb=DY408966 /gi=87210269 /ug=Ssc.47306 /len=714	-	-	-	-	gnl|UG|Ssc_S31105128
gnl|UG|Ssc_S58304470	41	8.52	88	18.3	82	18.54	PREDICTED: Sus scrofa MLL1/MLL complex subunit C17orf49 homolog (LOC100518689), partial mRNA /cds=p(1,894) /gb=XM_003131935 /gi=311268273 /ug=Ssc.2447 /len=1153	GO:0035097//histone methyltransferase complex;GO:0031010	GO:0003676//nucleic acid binding	GO:0006325//chromatin organization	gi|311268274|ref|XP_003131983.1|/4.79252e-137/PREDICTED: MLL1/MLL complex subunit C17orf49 homolog, partial [Sus scrofa]	gnl|UG|Ssc_S58304470
gnl|UG|Ssc_S18554887	9	1.87	15	3.12	15	3.39	BX923538 Sus Scrofa library (scan) Sus scrofa cDNA clone scan0014.h.08 5prim, mRNA sequence /clone=scan0014.h.08 /clone_end=5' /gb=BX923538 /gi=90228417 /ug=Ssc.70422 /len=886	GO:0043231//intracellular membrane-bounded organelle	GO:0003676//nucleic acid binding	GO:0006351//transcription, DNA-dependent	gi|156121261|ref|NP_001095778.1|/5.46e-20/leucine rich repeat (in FLII) interacting protein 1 [Bos taurus]	gnl|UG|Ssc_S18554887
gnl|UG|Ssc_S34527138	6	1.25	3	0.62	3	0.68	DB794456 full-length enriched swine cDNA library, adult immature dendritic cell Sus scrofa cDNA clone DCI010052C08 5', mRNA sequence /clone=DCI010052C08 /clone_end=5' /gb=DB794456 /gi=112776207 /ug=Ssc.89895 /len=293	-	-	-	-	gnl|UG|Ssc_S34527138
gnl|UG|Ssc_S26711303	34	7.07	28	5.82	75	16.96	AJ947461 KN404_1 Sus scrofa cDNA clone C0007742e12 3', mRNA sequence /clone=C0007742e12 /clone_end=3' /gb=AJ947461 /gi=74364203 /ug=Ssc.81370 /len=852	-	-	-	-	gnl|UG|Ssc_S26711303
gnl|UG|Ssc_S58305397	2	0.42	0	0	8	1.81	PREDICTED: Sus scrofa ETS-related transcription factor Elf-1-like (LOC100158150), mRNA /cds=p(773,1357) /gb=XM_003131003 /gi=311266327 /ug=Ssc.38086 /len=1357	GO:0031981//nuclear lumen	GO:0030528//transcription regulator activity;GO:0001071//nucleic acid binding transcription factor activity;GO:0003677//DNA binding	GO:0006357//regulation of transcription from RNA polymerase II promoter;GO:0050856//regulation of T cell receptor signaling pathway;GO:0001816//cytokine production	gi|311266328|ref|XP_003131051.1|/2.02912e-76/PREDICTED: ETS-related transcription factor Elf-1-like [Sus scrofa]	gnl|UG|Ssc_S58305397
gnl|UG|Ssc_S21556482	3	0.62	2	0.42	6	1.36	UMC-pd12con-014-a03 Day 12 conceptus pd12con Sus scrofa cDNA 3', mRNA sequence /clone_end=3' /gb=CO937710 /gi=51304469 /ug=Ssc.86431 /len=193	-	-	-	-	gnl|UG|Ssc_S21556482
gnl|UG|Ssc_S18548755	32	6.65	43	8.94	38	8.59	BX917406 Sus Scrofa library (scan) Sus scrofa cDNA clone scan0038.n.02 5prim, mRNA sequence /clone=scan0038.n.02 /clone_end=5' /gb=BX917406 /gi=90240072 /ug=Ssc.7060 /len=901	GO:0043234//protein complex;GO:0031981//nuclear lumen	GO:0046914//transition metal ion binding;GO:0019787//small conjugating protein ligase activity;GO:0008276//protein methyltransferase activity	GO:0018216//peptidyl-arginine methylation;GO:0050954//sensory perception of mechanical stimulus;GO:0032446//protein modification by small protein conjugation;GO:0019941//modification-dependent protein catabolic process	gi|297667668|ref|XP_002812094.1|/4.0843e-87/PREDICTED: f-box only protein 11 isoform 1 [Pongo abelii]	gnl|UG|Ssc_S18548755
gnl|UG|Ssc_S58313285	255	53	61	12.68	90	20.35	PREDICTED: Sus scrofa tubulin beta-4 chain-like (LOC100518415), mRNA /cds=p(1,1650) /gb=XM_003123117 /gi=311248483 /ug=Ssc.55904 /len=2200	GO:0015630//microtubule cytoskeleton;GO:0044297//cell body;GO:0043234//protein complex;GO:0033267//axon part;GO:0044444//cytoplasmic part	GO:0032561;GO:0042287//MHC protein binding;GO:0017111//nucleoside-triphosphatase activity	GO:0007017//microtubule-based process;GO:0006458//'de novo' protein folding;GO:0009207;GO:0022402//cell cycle process;GO:0043623//cellular protein complex assembly;GO:0001909//leukocyte mediated cytotoxicity	gi|311248484|ref|XP_003123165.1|/0/PREDICTED: tubulin beta-4 chain-like [Sus scrofa]	gnl|UG|Ssc_S58313285
gnl|UG|Ssc_S19542749	20	4.16	11	2.29	10	2.26	947666 MARC 4PIG Sus scrofa cDNA 5', mRNA sequence /clone_end=5' /gb=CN158845 /gi=46173275 /ug=Ssc.13805 /len=859	-	-	-	-	gnl|UG|Ssc_S19542749
gnl|UG|Ssc_S18276682	194	40.32	160	33.27	81	18.31	BP173173 full-length enriched swine cDNA library, adult uterus Sus scrofa cDNA clone UTR010035H02 5', mRNA sequence /clone=UTR010035H02 /clone_end=5' /gb=BP173173 /gi=40422646 /ug=Ssc.23765 /len=810	GO:0016020//membrane	GO:0003824//catalytic activity	-	gi|194215821|ref|XP_001917480.1|/4.35173e-50/PREDICTED: similar to testicular acid phosphatase [Equus caballus]	gnl|UG|Ssc_S18276682
gnl|UG|Ssc_S35171316	791	164.41	883	183.6	776	175.43	Sus scrofa mRNA, clone:OVRM10053A01, expressed in ovary /gb=AK235140 /gi=115548523 /ug=Ssc.55526 /len=2032	-	-	-	gi|297272896|ref|XP_002800506.1|/1.95978e-15/PREDICTED: protein CASC3 isoform 2 [Macaca mulatta]	gnl|UG|Ssc_S35171316
gnl|UG|Ssc_S18384815	7	1.45	5	1.04	6	1.36	936003 MARC 4PIG Sus scrofa cDNA 3', mRNA sequence /clone_end=3' /gb=CK464944 /gi=40836225 /ug=Ssc.49148 /len=836	-	-	-	-	gnl|UG|Ssc_S18384815
gnl|UG|Ssc_S40041758	18	3.74	18	3.74	11	2.49	reru09c_j12.y1 eru Sus scrofa cDNA 5', mRNA sequence /clone_end=5' /gb=EW136665 /gi=182534327 /ug=Ssc.89552 /len=484	-	GO:0004672//protein kinase activity;GO:0032559	GO:0000278//mitotic cell cycle;GO:0006915//apoptosis;GO:0006468//protein phosphorylation	gi|296486892|gb|DAA29005.1|/4.05343e-84/serine/threonine protein kinase pim-3-like [Bos taurus]	gnl|UG|Ssc_S40041758
gnl|UG|Ssc_S55314718	75	15.59	22	4.57	67	15.15	FS713432 full-length enriched swine cDNA library, adult skin Sus scrofa cDNA clone SKNB10065B05 5', mRNA sequence /clone=SKNB10065B05 /clone_end=5' /gb=FS713432 /gi=288269445 /ug=Ssc.78365 /len=420	-	-	-	gi|260909098|gb|ACX54186.1|/1.7592e-06/APOBEC3 splice variant [Sus scrofa]	gnl|UG|Ssc_S55314718
gnl|UG|Ssc_S35167338	2	0.42	2	0.42	0	0	Sus scrofa mRNA, clone:OVRM10192D01, expressed in ovary /gb=AK236406 /gi=115552401 /ug=Ssc.19109 /len=2602	-	-	-	-	gnl|UG|Ssc_S35167338
gnl|UG|Ssc_S18337182	2	0.42	2	0.42	0	0	BP464429 full-length enriched swine cDNA library, adult uterus Sus scrofa cDNA clone UTR010056G02 5', mRNA sequence /clone=UTR010056G02 /clone_end=5' /gb=BP464429 /gi=40484146 /ug=Ssc.3112 /len=790	-	-	-	-	gnl|UG|Ssc_S18337182
gnl|UG|Ssc_S55325553	21	4.36	13	2.7	40	9.04	Sus scrofa mRNA, clone:PCT010033H05, expressed in placenta /gb=AK349098 /gi=288779273 /ug=Ssc.30693 /len=1626	-	-	-	gi|258676922|gb|ACV87314.1|/1.03317e-08/IL-23 [Sus scrofa]	gnl|UG|Ssc_S55325553
gnl|UG|Ssc_S35167941	7	1.45	14	2.91	6	1.36	Sus scrofa mRNA, clone:OVRM10163D04, expressed in ovary /gb=AK236204 /gi=115551798 /ug=Ssc.70889 /len=1346	-	-	-	gi|30046988|gb|AAH50566.1|/2.4823e-143/BPTF protein [Homo sapiens]	gnl|UG|Ssc_S35167941
gnl|UG|Ssc_S55319057	134	27.85	157	32.64	119	26.9	Sus scrofa mRNA, clone:MLN010026B04, expressed in mesenteric lymph nodes /gb=AK346634 /gi=288785827 /ug=Ssc.12073 /len=960	GO:0015935//small ribosomal subunit;GO:0031981//nuclear lumen	GO:0003676//nucleic acid binding;GO:0017134//fibroblast growth factor binding;GO:0005198//structural molecule activity	GO:0010467//gene expression	gi|75812930|ref|NP_001028785.1|/4.17081e-133/40S ribosomal protein S2 [Bos taurus]	gnl|UG|Ssc_S55319057
gnl|UG|Ssc_S58312913	0	0	0	0	6	1.36	PREDICTED: Sus scrofa myosin-IXb-like (LOC100520546), mRNA /cds=p(1,1389) /gb=XM_003123509 /gi=311249236 /ug=Ssc.95022 /len=1389	GO:0044444//cytoplasmic part;GO:0005884//actin filament	GO:0008092//cytoskeletal protein binding;GO:0017111//nucleoside-triphosphatase activity;GO:0005099//Ras GTPase activator activity;GO:0043169//cation binding;GO:0042802//identical protein binding;GO:0032559	GO:0007265//Ras protein signal transduction;GO:0009207;GO:0009966//regulation of signal transduction;GO:0030029//actin filament-based process	gi|311249237|ref|XP_003123557.1|/0/PREDICTED: myosin-IXb-like [Sus scrofa]	gnl|UG|Ssc_S58312913
gnl|UG|Ssc_S6066738	48	9.98	113	23.5	59	13.34	AR096A10LNEA10S Porcine Lymph node cDNA library Sus scrofa cDNA, mRNA sequence /gb=BI336460 /gi=15417756 /ug=Ssc.54345 /len=333	-	-	-	gi|297281281|ref|XP_001109289.2|/5.22341e-08/PREDICTED: protein SMG7-like isoform 1 [Macaca mulatta]	gnl|UG|Ssc_S6066738
gnl|UG|Ssc_S35172069	0	0	2	0.42	2	0.45	Sus scrofa mRNA, clone:ITT010060C08, expressed in intestine /gb=AK231424 /gi=115547766 /ug=Ssc.30461 /len=1717	-	-	-	-	gnl|UG|Ssc_S35172069
gnl|UG|Ssc_S27603596	27	5.61	26	5.41	32	7.23	EST-AR125H02 Infected Porcine Thymus cDNA library Sus scrofa cDNA clone AR125H02, mRNA sequence /clone=AR125H02 /gb=DV228923 /gi=77598502 /ug=Ssc.17517 /len=763	-	-	-	-	gnl|UG|Ssc_S27603596
gnl|UG|Ssc_S35165403	546	113.48	670	139.31	839	189.67	Sus scrofa mRNA, clone:UTR010032F09, expressed in uterus /gb=AK240118 /gi=115554323 /ug=Ssc.10347 /len=1022	GO:0043231//intracellular membrane-bounded organelle;GO:0031224//intrinsic to membrane	-	-	gi|301754990|ref|XP_002913333.1|/1.10263e-86/PREDICTED: transmembrane protein 50A-like [Ailuropoda melanoleuca]	gnl|UG|Ssc_S35165403
gnl|UG|Ssc_S40544058	10	2.08	15	3.12	118	26.68	rptbr0123_i13.y1 tbr Sus scrofa cDNA 5', mRNA sequence /clone_end=5' /gb=EW630773 /gi=183132983 /ug=Ssc.92535 /len=540	-	-	-	-	gnl|UG|Ssc_S40544058
gnl|UG|Ssc_S58311478	96	19.95	120	24.95	69	15.6	PREDICTED: Sus scrofa cyclin M3 (CNNM3), mRNA /cds=p(1,2142) /gb=XM_003124923 /gi=311252182 /ug=Ssc.73752 /len=4336	GO:0016020//membrane	GO:0005488//binding	GO:0006810//transport	gi|311252183|ref|XP_003124971.1|/0/PREDICTED: metal transporter CNNM3-like [Sus scrofa]	gnl|UG|Ssc_S58311478
gnl|UG|Ssc_S35165649	205	42.61	188	39.09	158	35.72	Sus scrofa mRNA, clone:LVRM10116H03, expressed in liver /gb=AK233286 /gi=115554077 /ug=Ssc.779 /len=1907	GO:0031981//nuclear lumen	GO:0030528//transcription regulator activity;GO:0003712//transcription cofactor activity;GO:0001071//nucleic acid binding transcription factor activity;GO:0003677//DNA binding	GO:0006952//defense response;GO:0043062//extracellular structure organization;GO:0009888//tissue development;GO:0048771//tissue remodeling;GO:0030154//cell differentiation;GO:0001701//in utero embryonic development;GO:0010551//regulation of gene-specific transcription from RNA polymerase II promoter	gi|149642671|ref|NP_001092379.1|/6.14914e-173/ETS-related transcription factor Elf-3 [Bos taurus]	gnl|UG|Ssc_S35165649
gnl|UG|Ssc_S35172031	19	3.95	33	6.86	24	5.43	Sus scrofa mRNA, clone:OVRM10015F12, expressed in ovary /gb=AK234780 /gi=115547804 /ug=Ssc.47754 /len=2218	GO:0005768//endosome	GO:0005102//receptor binding	GO:0007041//lysosomal transport;GO:0006355//regulation of transcription, DNA-dependent;GO:0006486//protein glycosylation;GO:0006886//intracellular protein transport	gi|301776867|ref|XP_002923855.1|/7.24513e-11/PREDICTED: LOW QUALITY PROTEIN: trafficking kinesin-binding protein 1-like [Ailuropoda melanoleuca]	gnl|UG|Ssc_S35172031
gnl|UG|Ssc_S58315086	164	34.09	412	85.67	136	30.75	PREDICTED: Sus scrofa activating signal cointegrator 1 complex subunit 3-like (LOC100517018), mRNA /cds=p(1,5370) /gb=XM_003121320 /gi=311244227 /ug=Ssc.13633 /len=6566	GO:0005856//cytoskeleton	GO:0042623//ATPase activity, coupled;GO:0032559	-	gi|311244228|ref|XP_003121368.1|/0/PREDICTED: activating signal cointegrator 1 complex subunit 3-like [Sus scrofa]	gnl|UG|Ssc_S58315086
gnl|UG|Ssc_S55267492	2	0.42	4	0.83	3	0.68	FS676080 full-length enriched swine cDNA library, adult kidney Sus scrofa cDNA clone KDN010071D02 5', mRNA sequence /clone=KDN010071D02 /clone_end=5' /gb=FS676080 /gi=288268070 /ug=Ssc.6761 /len=940	-	-	-	gi|7513081|pir||S72489/1.74153e-13/hypothetical protein Tigger 2 - human transposon MER37 (fragment)	gnl|UG|Ssc_S55267492
gnl|UG|Ssc_S55319392	0	0	4	0.83	6	1.36	Sus scrofa mRNA, clone:UTR010018C03, expressed in uterus /gb=AK352174 /gi=288785492 /ug=Ssc.11294 /len=1003	-	-	-	gi|258676922|gb|ACV87314.1|/2.22805e-07/IL-23 [Sus scrofa]	gnl|UG|Ssc_S55319392
gnl|UG|Ssc_S17518393	7	1.45	4	0.83	10	2.26	BX672963 Sus Scrofa library (scac) Sus scrofa cDNA clone scac0044.o.23 5prim, mRNA sequence /clone=scac0044.o.23 /clone_end=5' /gb=BX672963 /gi=90238008 /ug=Ssc.5705 /len=779	-	-	-	-	gnl|UG|Ssc_S17518393
gnl|UG|Ssc_S6004234	16	3.33	10	2.08	8	1.81	298267 MARC 1PIG Sus scrofa cDNA 5', mRNA sequence /clone_end=5' /gb=BG382386 /gi=13306858 /ti=448049664 /ug=Ssc.3624 /len=519	-	-	-	-	gnl|UG|Ssc_S6004234
gnl|UG|Ssc_S40468494	5	1.04	4	0.83	0	0	rski0134_e16.y1 ski Sus scrofa cDNA 5', mRNA sequence /clone_end=5' /gb=EW563100 /gi=183121882 /ug=Ssc.65816 /len=652	-	-	-	-	gnl|UG|Ssc_S40468494
gnl|UG|Ssc_S35169849	43	8.94	38	7.9	34	7.69	Sus scrofa mRNA, clone:LNG010107C01, expressed in lung /gb=AK232225 /gi=115549990 /ug=Ssc.3927 /len=1448	GO:0000323//lytic vacuole	GO:0004620//phospholipase activity	GO:0048731;GO:0006684//sphingomyelin metabolic process;GO:0023052//signaling	gi|301779225|ref|XP_002925024.1|/0/PREDICTED: sphingomyelin phosphodiesterase-like [Ailuropoda melanoleuca]	gnl|UG|Ssc_S35169849
gnl|UG|Ssc_S55322552	0	0	0	0	2	0.45	Sus scrofa mRNA, clone:DCI010070A07, expressed in dendritic cells (immature) /gb=AK344531 /gi=288782320 /ug=Ssc.83485 /len=2526	-	-	-	gi|301770619|ref|XP_002920728.1|/1.28229e-59/PREDICTED: uncharacterized protein C3orf19-like [Ailuropoda melanoleuca]	gnl|UG|Ssc_S55322552
gnl|UG|Ssc_S58306044	93	19.33	86	17.88	118	26.68	PREDICTED: Sus scrofa syntaxin-6-like (LOC100510921), mRNA /cds=p(249,1016) /gb=XM_003130353 /gi=311264922 /ug=Ssc.11681 /len=2518	GO:0005626//insoluble fraction;GO:0031224//intrinsic to membrane;GO:0030135//coated vesicle;GO:0000139//Golgi membrane;GO:0005768//endosome	GO:0005515//protein binding	GO:0016192//vesicle-mediated transport;GO:0006996//organelle organization;GO:0015031//protein transport	gi|311264923|ref|XP_003130401.1|/2.99011e-117/PREDICTED: syntaxin-6-like [Sus scrofa]	gnl|UG|Ssc_S58306044
gnl|UG|Ssc_S17513940	587	122.01	680	141.39	134	30.29	BX668509 Sus Scrofa library (scac) Sus scrofa cDNA clone scac0029.h.05 5prim, mRNA sequence /clone=scac0029.h.05 /clone_end=5' /gb=BX668509 /gi=90246503 /ug=Ssc.44165 /len=993	GO:0031981//nuclear lumen	GO:0008649//rRNA methyltransferase activity;GO:0003723//RNA binding	GO:0000154//rRNA modification	gi|274315725|ref|NP_001039662.2|/6.82102e-126/ribosome biogenesis protein NEP1 [Bos taurus]	gnl|UG|Ssc_S17513940
gnl|UG|Ssc_S39850383	0	0	2	0.42	2	0.45	rcki014_h18.y1 cki Sus scrofa cDNA 5', mRNA sequence /clone_end=5' /gb=EV945465 /gi=178635671 /ug=Ssc.71189 /len=608	-	-	-	gi|258676922|gb|ACV87314.1|/2.1623e-06/IL-23 [Sus scrofa]	gnl|UG|Ssc_S39850383
gnl|UG|Ssc_S35172242	27	5.61	35	7.28	62	14.02	Sus scrofa mRNA, clone:ITT010024E11, expressed in intestine /gb=AK231251 /gi=115547593 /ug=Ssc.52395 /len=1571	-	-	-	-	gnl|UG|Ssc_S35172242
gnl|UG|Ssc_S34505324	21	4.36	21	4.37	0	0	DB820747 full-length enriched swine cDNA library, adult uterus Sus scrofa cDNA 3', mRNA sequence /clone=UTR010066C05 /clone_end=3' /gb=DB820747 /gi=112744593 /ug=Ssc.70720 /len=647	-	-	-	gi|292630325|ref|XP_002667834.1|/6.75908e-06/PREDICTED: superkiller viralicidic activity 2-like [Danio rerio]	gnl|UG|Ssc_S34505324
gnl|UG|Ssc_S26728404	29	6.03	37	7.69	23	5.2	AJ964488 KN404_2 Sus scrofa cDNA clone C0007751o17 5', mRNA sequence /clone=C0007751o17 /clone_end=5' /gb=AJ964488 /gi=74381304 /ug=Ssc.41517 /len=788	-	-	-	-	gnl|UG|Ssc_S26728404
gnl|UG|Ssc_S26726612	0	0	0	0	2	0.45	AJ962696 KN404_2 Sus scrofa cDNA clone C0007751i15 3', mRNA sequence /clone=C0007751i15 /clone_end=3' /gb=AJ962696 /gi=74379512 /ug=Ssc.35411 /len=631	-	-	-	-	gnl|UG|Ssc_S26726612
gnl|UG|Ssc_S55327662	0	0	2	0.42	0	0	Sus scrofa bone morphogenetic protein 6 (BMP6) mRNA, complete cds /cds=p(126,1646) /gb=GU074521 /gi=262341542 /ug=Ssc.73123 /len=1646	GO:0031982//vesicle;GO:0044424//intracellular part;GO:0044421//extracellular region part	GO:0070696;GO:0046983//protein dimerization activity	GO:0001934//positive regulation of protein phosphorylation;GO:0007423//sensory organ development;GO:0046546//development of primary male sexual characteristics;GO:0007178//transmembrane receptor protein serine/threonine kinase signaling pathway;GO:0006357//regulation of transcription from RNA polymerase II promoter;GO:0045597//positive regulation of cell differentiation;GO:0033189//response to vi…	gi|269784802|ref|NP_001161473.1|/0/bone morphogenetic protein 6 [Sus scrofa]	gnl|UG|Ssc_S55327662
gnl|UG|Ssc_S55320393	13	2.7	13	2.7	6	1.36	Sus scrofa mRNA, clone:LVR010046G04, expressed in liver /gb=AK345895 /gi=288784479 /ug=Ssc.32078 /len=1978	-	-	-	gi|296486123|gb|DAA28236.1|/4.37341e-129/LEM domain protein family member (lem-3)-like [Bos taurus]	gnl|UG|Ssc_S55320393
gnl|UG|Ssc_S58313345	136	28.27	65	13.52	30	6.78	PREDICTED: Sus scrofa 39S ribosomal protein L54, mitochondrial-like (LOC100521888), mRNA /cds=p(44,460) /gb=XM_003123056 /gi=311248363 /ug=Ssc.4209 /len=1822	GO:0030529//ribonucleoprotein complex;GO:0043231//intracellular membrane-bounded organelle	-	-	gi|311248364|ref|XP_003123104.1|/2.44874e-62/PREDICTED: 39S ribosomal protein L54, mitochondrial-like [Sus scrofa]	gnl|UG|Ssc_S58313345
gnl|UG|Ssc_S39833372	133	27.64	40	8.32	126	28.48	rche01_n4.y1 che Sus scrofa cDNA 5', mRNA sequence /clone_end=5' /gb=EV928650 /gi=178572949 /ug=Ssc.65164 /len=671	-	-	-	-	gnl|UG|Ssc_S39833372
gnl|UG|Ssc_S6048703	4	0.83	0	0	0	0	384985 MARC 2PIG Sus scrofa cDNA 5', mRNA sequence /clone_end=5' /gb=BI360105 /gi=15056133 /ti=470953563 /ug=Ssc.81192 /len=398	GO:0005819//spindle;GO:0000777//condensed chromosome kinetochore	GO:0005488//binding	GO:0031109//microtubule polymerization or depolymerization;GO:0000087//M phase of mitotic cell cycle	gi|149730083|ref|XP_001489562.1|/7.98206e-33/PREDICTED: hypothetical protein [Equus caballus]	gnl|UG|Ssc_S6048703
gnl|UG|Ssc_S39906751	2	0.42	0	0	0	0	rcov21b_d13.y1 cov Sus scrofa cDNA 5', mRNA sequence /clone_end=5' /gb=EW001827 /gi=178605153 /ug=Ssc.90614 /len=519	-	-	-	gi|311271311|ref|XP_001924960.2|/6.42909e-23/PREDICTED: hypothetical protein LOC100157199, partial [Sus scrofa]	gnl|UG|Ssc_S39906751
gnl|UG|Ssc_S39851979	2	0.42	2	0.42	8	1.81	rcki31_m18.y1 cki Sus scrofa cDNA 5', mRNA sequence /clone_end=5' /gb=EV947061 /gi=178620953 /ug=Ssc.65413 /len=530	-	-	-	gi|281353622|gb|EFB29206.1|/1.70535e-21/hypothetical protein PANDA_005561 [Ailuropoda melanoleuca]	gnl|UG|Ssc_S39851979
gnl|UG|Ssc_S55322960	0	0	3	0.62	5	1.13	Sus scrofa mRNA, clone:DCI010008C08, expressed in dendritic cells (immature) /gb=AK344322 /gi=288781912 /ug=Ssc.24615 /len=1927	GO:0031224//intrinsic to membrane	GO:0046914//transition metal ion binding;GO:0016747//transferase activity, transferring acyl groups other than amino-acyl groups	-	gi|119575426|gb|EAW55024.1|/3.86674e-48/zinc finger, DHHC-type containing 4, isoform CRA_b [Homo sapiens]	gnl|UG|Ssc_S55322960
gnl|UG|Ssc_S29990232	0	0	2	0.42	2	0.45	PDUts2092F02 Porcine testis cDNA library II Sus scrofa cDNA clone PDUts2092F02 5' similar to homologue to ref|NM_005886.1| Homo sapiens katanin p80 (WD repeat containing) subunit B 1 (KATNB1), mRNA, mRNA sequence /clone=PDUts2092F02 /clone_end=5' /gb=CX064706 /gi=84140848 /ug=Ssc.80365 /len=624	GO:0030427//site of polarized growth;GO:0043005//neuron projection;GO:0044297//cell body;GO:0005819//spindle;GO:0005813//centrosome	GO:0046983//protein dimerization activity;GO:0015631//tubulin binding;GO:0042623//ATPase activity, coupled	GO:0010975//regulation of neuron projection development;GO:0006886//intracellular protein transport;GO:0008219//cell death;GO:0007019//microtubule depolymerization;GO:0007049//cell cycle	gi|301752954|ref|XP_002912316.1|/1.87692e-56/PREDICTED: LOW QUALITY PROTEIN: katanin p80 WD40-containing subunit B1-like [Ailuropoda melanoleuca]	gnl|UG|Ssc_S29990232
gnl|UG|Ssc_S35168003	2	0.42	0	0	8	1.81	Sus scrofa mRNA, clone:THY010067H12, expressed in thymus /gb=AK239151 /gi=115551687 /ug=Ssc.48034 /len=1520	-	-	-	gi|260909098|gb|ACX54186.1|/5.72901e-06/APOBEC3 splice variant [Sus scrofa]	gnl|UG|Ssc_S35168003
gnl|UG|Ssc_S35164717	11	2.29	38	7.9	82	18.54	Sus scrofa mRNA, clone:UTR010040H04, expressed in uterus /gb=AK240208 /gi=115555009 /ug=Ssc.38795 /len=1936	-	-	-	gi|258676922|gb|ACV87314.1|/1.08549e-07/IL-23 [Sus scrofa]	gnl|UG|Ssc_S35164717
gnl|UG|Ssc_S19538730	3	0.62	3	0.62	15	3.39	942182 MARC 4PIG Sus scrofa cDNA 3', mRNA sequence /clone_end=3' /gb=CN154922 /gi=46169352 /ug=Ssc.62244 /len=696	GO:0005856//cytoskeleton	GO:0003779//actin binding	GO:0007010//cytoskeleton organization	gi|311247148|ref|XP_003122508.1|/4.93284e-107/PREDICTED: coronin-1B-like [Sus scrofa]	gnl|UG|Ssc_S19538730
gnl|UG|Ssc_S50167696	9	1.87	0	0	0	0	susfleck_PG_N_60_D05 SUSFLECK Pituitary Gland Normalized Sus scrofa cDNA clone 60_D05, mRNA sequence /clone=60_D05 /gb=FD599532 /gi=221032999 /ug=Ssc.91753 /len=722	-	-	-	gi|311245655|ref|XP_003121912.1|/2.80651e-31/PREDICTED: nesprin-2-like [Sus scrofa]	gnl|UG|Ssc_S50167696
gnl|UG|Ssc_S18549163	29	6.03	34	7.07	9	2.03	BX917814 Sus Scrofa library (scan) Sus scrofa cDNA clone scan0033.l.24 5prim, mRNA sequence /clone=scan0033.l.24 /clone_end=5' /gb=BX917814 /gi=90243439 /ug=Ssc.48138 /len=730	-	-	-	-	gnl|UG|Ssc_S18549163
gnl|UG|Ssc_S35173432	62	12.89	26	5.41	76	17.18	Sus scrofa mRNA, clone:AMP010065B06, expressed in alveolar macrophage /gb=AK230922 /gi=115546403 /ug=Ssc.29884 /len=1854	GO:0031981//nuclear lumen	GO:0003723//RNA binding;GO:0016423//tRNA (guanine) methyltransferase activity	GO:0001510//RNA methylation;GO:0008033//tRNA processing	gi|114053137|ref|NP_001039542.1|/6.42814e-151/tRNA (guanine-N(7)-)-methyltransferase [Bos taurus]	gnl|UG|Ssc_S35173432
gnl|UG|Ssc_S23775545	123	25.57	163	33.89	250	56.52	996613 MARC 4PIG Sus scrofa cDNA 5', mRNA sequence /clone_end=5' /gb=DN133164 /gi=59827481 /ug=Ssc.33654 /len=864	-	-	-	gi|311251384|ref|XP_003124586.1|/1.54358e-64/PREDICTED: hypothetical protein LOC100521259 [Sus scrofa]	gnl|UG|Ssc_S23775545
gnl|UG|Ssc_S20948180	12	2.49	6	1.25	2	0.45	AJ659903 KN277 Sus scrofa cDNA clone C0005217_E18, mRNA sequence /clone=C0005217_E18 /gb=AJ659903 /gi=49344048 /ug=Ssc.41351 /len=705	-	-	-	gi|291414070|ref|XP_002723287.1|/1.31408e-46/PREDICTED: bromodomain and WD repeat domain containing 1 isoform B (predicted)-like [Oryctolagus cuniculus]	gnl|UG|Ssc_S20948180
gnl|UG|Ssc_S55326708	252	52.38	127	26.41	128	28.94	Sus scrofa mRNA, clone:OVRM10022E10, expressed in ovary /gb=AK347943 /gi=288778118 /ug=Ssc.3768 /len=1346	-	-	-	gi|57099737|ref|XP_533264.1|/1.00601e-35/PREDICTED: hypothetical protein XP_533264 [Canis familiaris]	gnl|UG|Ssc_S55326708
gnl|UG|Ssc_S58302997	3	0.62	4	0.83	4	0.9	PREDICTED: Sus scrofa heparan-sulfate 6-O-sulfotransferase 1-like (LOC100156717), mRNA /cds=p(1,1236) /gb=XM_003133399 /gi=311272439 /ug=Ssc.93990 /len=1480	GO:0016021//integral to membrane	GO:0016782//transferase activity, transferring sulfur-containing groups	GO:0005975//carbohydrate metabolic process;GO:0048646//anatomical structure formation involved in morphogenesis;GO:0015012//heparan sulfate proteoglycan biosynthetic process;GO:0048568//embryonic organ development	gi|311272440|ref|XP_003133447.1|/0/PREDICTED: LOW QUALITY PROTEIN: heparan-sulfate 6-O-sulfotransferase 1-like [Sus scrofa]	gnl|UG|Ssc_S58302997
gnl|UG|Ssc_S55282319	0	0	2	0.42	2	0.45	FS646547 full-length enriched swine cDNA library, adult brain (frontal lobe) Sus scrofa cDNA clone BFLT10083C03 5', mRNA sequence /clone=BFLT10083C03 /clone_end=5' /gb=FS646547 /gi=288283469 /ug=Ssc.47797 /len=785	-	-	-	-	gnl|UG|Ssc_S55282319
gnl|UG|Ssc_S40169746	79	16.42	116	24.12	37	8.36	risp01_d16.y1 isp Sus scrofa cDNA 5', mRNA sequence /clone_end=5' /gb=EW264653 /gi=182455080 /ug=Ssc.4478 /len=724	-	-	-	-	gnl|UG|Ssc_S40169746
gnl|UG|Ssc_S18380761	3	0.62	2	0.42	2	0.45	931236 MARC 4PIG Sus scrofa cDNA 3', mRNA sequence /clone_end=3' /gb=CK460914 /gi=40832195 /ug=Ssc.84683 /len=816	-	-	-	-	gnl|UG|Ssc_S18380761
gnl|UG|Ssc_S26648368	2	0.42	0	0	7	1.58	BW979431 full-length enriched swine cDNA library, adult intestine Sus scrofa cDNA clone ITT010038E02 5', mRNA sequence /clone=ITT010038E02 /clone_end=5' /gb=BW979431 /gi=74256271 /ug=Ssc.29055 /len=814	-	-	-	gi|291414195|ref|XP_002723348.1|/3.15507e-32/PREDICTED: mCG18955-like [Oryctolagus cuniculus]	gnl|UG|Ssc_S26648368
gnl|UG|Ssc_S35168759	827	171.89	841	174.87	928	209.79	Sus scrofa mRNA, clone:THY010031B03, expressed in thymus /gb=AK238792 /gi=115550931 /ug=Ssc.2284 /len=2364	GO:0016585//chromatin remodeling complex	GO:0017136//NAD-dependent histone deacetylase activity;GO:0019901//protein kinase binding;GO:0008134//transcription factor binding	GO:0045596//negative regulation of cell differentiation;GO:0002042//cell migration involved in sprouting angiogenesis;GO:0001818//negative regulation of cytokine production;GO:0006325//chromatin organization	gi|300797967|ref|NP_001180070.1|/0/histone deacetylase 7 [Bos taurus]	gnl|UG|Ssc_S35168759
gnl|UG|Ssc_S6072399	0	0	7	1.46	3	0.68	UNL-P-FN-av-b-06-0-UNL.s1 UNL-P-FN Sus scrofa cDNA clone UNL-P-FN-av-b-06-0-UNL 3', mRNA sequence /clone=UNL-P-FN-av-b-06-0-UNL /clone_end=3' /gb=BI181648 /gi=14656057 /ug=Ssc.49661 /len=839	GO:0016591//DNA-directed RNA polymerase II, holoenzyme	GO:0043169//cation binding;GO:0003676//nucleic acid binding;GO:0034062//RNA polymerase activity;GO:0019899//enzyme binding;GO:0016301//kinase activity	GO:0006289//nucleotide-excision repair;GO:0000377;GO:0006352//transcription initiation, DNA-dependent;GO:0006397//mRNA processing;GO:0045935;GO:0006354//transcription elongation, DNA-dependent	gi|194389262|dbj|BAG65619.1|/2.02404e-138/unnamed protein product [Homo sapiens]	gnl|UG|Ssc_S6072399
gnl|UG|Ssc_S58305478	0	0	0	0	4	0.9	PREDICTED: Sus scrofa breast cancer type 2 susceptibility protein homolog (LOC100153762), mRNA /cds=p(146,9598) /gb=XM_003130922 /gi=311266109 /ug=Ssc.79415 /len=9598	GO:0031981//nuclear lumen;GO:0043234//protein complex;GO:0016023//cytoplasmic membrane-bounded vesicle;GO:0005815//microtubule organizing center	GO:0030528//transcription regulator activity;GO:0043566//structure-specific DNA binding;GO:0015631//tubulin binding;GO:0004402//histone acetyltransferase activity;GO:0019899//enzyme binding	GO:0007346//regulation of mitotic cell cycle;GO:0003006//developmental process involved in reproduction;GO:0043009//chordate embryonic development;GO:0000084//S phase of mitotic cell cycle;GO:0007127//meiosis I;GO:0008630//DNA damage response, signal transduction resulting in induction of apoptosis;GO:0040007//growth;GO:0010033//response to organic substance;GO:0010212//response to ionizing radia…	gi|311266110|ref|XP_003130970.1|/0/PREDICTED: breast cancer type 2 susceptibility protein homolog [Sus scrofa]	gnl|UG|Ssc_S58305478
gnl|UG|Ssc_S58312613	6	1.25	4	0.83	2	0.45	PREDICTED: Sus scrofa uncharacterized protein C5orf36-like (LOC100521610), mRNA /cds=p(146,3985) /gb=XM_003123788 /gi=311249850 /ug=Ssc.40743 /len=3985	-	-	-	gi|311249851|ref|XP_003123836.1|/0/PREDICTED: uncharacterized protein C5orf36-like [Sus scrofa]	gnl|UG|Ssc_S58312613
gnl|UG|Ssc_S40555883	11	2.29	5	1.04	10	2.26	rthg11_f4.y1 thg Sus scrofa cDNA 5', mRNA sequence /clone_end=5' /gb=EW642596 /gi=183093634 /ug=Ssc.61452 /len=691	-	-	-	-	gnl|UG|Ssc_S40555883
gnl|UG|Ssc_S23766946	12	2.49	7	1.46	19	4.3	1125479 MARC 4PIG Sus scrofa cDNA 3', mRNA sequence /clone_end=3' /gb=DN124565 /gi=59818844 /ug=Ssc.51981 /len=753	-	-	-	-	gnl|UG|Ssc_S23766946
gnl|UG|Ssc_S16512351	13	2.7	4	0.83	19	4.3	799894 MARC 3PIG Sus scrofa cDNA 3', mRNA sequence /clone_end=3' /gb=CF175886 /gi=33287662 /ug=Ssc.82906 /len=721	-	-	-	-	gnl|UG|Ssc_S16512351
gnl|UG|Ssc_S55326788	0	0	0	0	2	0.45	Sus scrofa mRNA, clone:OVRM10005G10, expressed in ovary /gb=AK347863 /gi=288778038 /ug=Ssc.42232 /len=2601	GO:0043231//intracellular membrane-bounded organelle	GO:0003677//DNA binding;GO:0001071//nucleic acid binding transcription factor activity;GO:0005515//protein binding	GO:0006351//transcription, DNA-dependent	gi|62087358|dbj|BAD92126.1|/3.39252e-47/BTB and CNC homology 1, basic leucine zipper transcription factor 2 variant [Homo sapiens]	gnl|UG|Ssc_S55326788
gnl|UG|Ssc_S35173638	0	0	0	0	5	1.13	Sus scrofa mRNA, clone:UTR010069D10, expressed in uterus /gb=AK240435 /gi=115546197 /ug=Ssc.33815 /len=1011	GO:0044464//cell part	-	GO:0015031//protein transport	gi|119576090|gb|EAW55686.1|/8.29576e-134/target of myb1-like 2 (chicken), isoform CRA_c [Homo sapiens]	gnl|UG|Ssc_S35173638
gnl|UG|Ssc_S58312681	179	37.2	136	28.28	193	43.63	PREDICTED: Sus scrofa angiogenic factor with G patch and FHA domains 1 (AGGF1), mRNA /cds=p(317,2461) /gb=XM_003123715 /gi=311249709 /ug=Ssc.26953 /len=4449	GO:0044444//cytoplasmic part	GO:0043498//cell surface binding	GO:0030154//cell differentiation;GO:0045765//regulation of angiogenesis;GO:0010467//gene expression;GO:0001935//endothelial cell proliferation	gi|311249710|ref|XP_003123763.1|/0/PREDICTED: angiogenic factor with G patch and FHA domains 1-like [Sus scrofa]	gnl|UG|Ssc_S58312681
gnl|UG|Ssc_S55298600	8	1.66	19	3.95	4	0.9	FS715156 full-length enriched swine cDNA library, adult submaxillary gland Sus scrofa cDNA clone SMG010022B06 5', mRNA sequence /clone=SMG010022B06 /clone_end=5' /gb=FS715156 /gi=288299452 /ug=Ssc.53854 /len=694	GO:0005815//microtubule organizing center;GO:0043231//intracellular membrane-bounded organelle;GO:0000267//cell fraction	GO:0005515//protein binding;GO:0004672//protein kinase activity;GO:0032559	GO:0006259//DNA metabolic process;GO:0001932//regulation of protein phosphorylation;GO:0022402//cell cycle process;GO:0031331;GO:0030177//positive regulation of Wnt receptor signaling pathway;GO:0007623//circadian rhythm	gi|126308856|ref|XP_001379385.1|/5.86768e-84/PREDICTED: similar to Casein kinase 1, delta [Monodelphis domestica]	gnl|UG|Ssc_S55298600
gnl|UG|Ssc_S18357824	7360	1529.76	2121	441.01	2571	581.23	908963 MARC 4PIG Sus scrofa cDNA 5', mRNA sequence /clone_end=5' /gb=CK453265 /gi=40800479 /ug=Ssc.56075 /len=887	GO:0031461//cullin-RING ubiquitin ligase complex;GO:0043231//intracellular membrane-bounded organelle	-	GO:0032446//protein modification by small protein conjugation	gi|296483057|gb|DAA25172.1|/3.47401e-83/abnormal cell LINeage family member (lin-53)-like [Bos taurus]	gnl|UG|Ssc_S18357824
gnl|UG|Ssc_S21552398	0	0	4	0.83	4	0.9	UMC-p4mm3-005-e12 4mm ovarian follicle p4mm Sus scrofa cDNA 3', mRNA sequence /clone_end=3' /gb=CO944522 /gi=51311281 /ug=Ssc.40506 /len=257	-	-	-	-	gnl|UG|Ssc_S21552398
gnl|UG|Ssc_S58301872	4	0.83	9	1.87	3	0.68	PREDICTED: Sus scrofa nucleolar MIF4G domain-containing protein 1-like (LOC100511356), mRNA /cds=p(1,2085) /gb=XM_003134523 /gi=311275092 /ug=Ssc.81980 /len=2085	GO:0031981//nuclear lumen	GO:0005488//binding	-	gi|311275093|ref|XP_003134571.1|/0/PREDICTED: nucleolar MIF4G domain-containing protein 1-like [Sus scrofa]	gnl|UG|Ssc_S58301872
gnl|UG|Ssc_S40387544	10	2.08	7	1.46	4	0.9	rova001_o7.y1 ova Sus scrofa cDNA 5', mRNA sequence /clone_end=5' /gb=EW482151 /gi=182737563 /ug=Ssc.69150 /len=672	-	-	-	-	gnl|UG|Ssc_S40387544
gnl|UG|Ssc_S58305859	465	96.65	344	71.53	246	55.61	PREDICTED: Sus scrofa signal recognition particle 9 kDa protein-like (LOC100524270), mRNA /cds=p(147,407) /gb=XM_003130540 /gi=311265298 /ug=Ssc.8203 /len=1476	GO:0048500//signal recognition particle;GO:0030867//rough endoplasmic reticulum membrane	GO:0003723//RNA binding;GO:0043021//ribonucleoprotein binding	GO:0006448//regulation of translational elongation;GO:0006613//cotranslational protein targeting to membrane	gi|73961487|ref|XP_854739.1|/8.17475e-42/PREDICTED: similar to Signal recognition particle 9 kDa protein (SRP9) [Canis familiaris]	gnl|UG|Ssc_S58305859
gnl|UG|Ssc_S58310620	54	11.22	29	6.03	34	7.69	PREDICTED: Sus scrofa prune homolog (Drosophila) (PRUNE), mRNA /cds=p(150,1511) /gb=XM_003125773 /gi=311254358 /ug=Ssc.26298 /len=2982	GO:0005924//cell-substrate adherens junction;GO:0043231//intracellular membrane-bounded organelle	GO:0046914//transition metal ion binding;GO:0016462//pyrophosphatase activity	-	gi|311254359|ref|XP_003125821.1|/0/PREDICTED: protein prune homolog [Sus scrofa]	gnl|UG|Ssc_S58310620
gnl|UG|Ssc_S34500767	204	42.4	366	76.1	343	77.54	DB813266 full-length enriched swine cDNA library, adult ovary Sus scrofa cDNA 3', mRNA sequence /clone=OVRM10084F03 /clone_end=3' /gb=DB813266 /gi=112774825 /ug=Ssc.93748 /len=829	GO:0032991//macromolecular complex;GO:0031981//nuclear lumen	GO:0043566//structure-specific DNA binding;GO:0090079	GO:0000377	gi|296189557|ref|XP_002742821.1|/3.92646e-86/PREDICTED: poly(rC)-binding protein 1 isoform 1 [Callithrix jacchus]	gnl|UG|Ssc_S34500767
gnl|UG|Ssc_S39916059	6	1.25	4	0.83	2	0.45	rcsk08_d23.y1 csk Sus scrofa cDNA 5', mRNA sequence /clone_end=5' /gb=EW011135 /gi=181217310 /ug=Ssc.65865 /len=573	-	-	-	gi|292630325|ref|XP_002667834.1|/8.16469e-08/PREDICTED: superkiller viralicidic activity 2-like [Danio rerio]	gnl|UG|Ssc_S39916059
gnl|UG|Ssc_S23695269	52	10.81	80	16.63	40	9.04	1103747 MARC 4PIG Sus scrofa cDNA 5', mRNA sequence /clone_end=5' /gb=DN106372 /gi=59781635 /ug=Ssc.1145 /len=873	-	-	-	-	gnl|UG|Ssc_S23695269
gnl|UG|Ssc_S35164161	0	0	0	0	4	0.9	Sus scrofa mRNA, clone:SPL010011C06, expressed in spleen /gb=AK237197 /gi=115555565 /ug=Ssc.23960 /len=1136	GO:0031981//nuclear lumen;GO:0044444//cytoplasmic part	GO:0005488//binding;GO:0004175//endopeptidase activity	GO:0012502//induction of programmed cell death;GO:0043010//camera-type eye development;GO:0043065//positive regulation of apoptosis;GO:0010038//response to metal ion;GO:0010212//response to ionizing radiation;GO:0000302//response to reactive oxygen species;GO:0002526//acute inflammatory response;GO:0009746;GO:0043627//response to estrogen stimulus;GO:0019538//protein metabolic process	gi|78369394|ref|NP_001030496.1|/1.66799e-126/caspase-6 precursor [Bos taurus]	gnl|UG|Ssc_S35164161
gnl|UG|Ssc_S58302921	42	8.73	39	8.11	25	5.65	PREDICTED: Sus scrofa calcium-binding mitochondrial carrier protein Aralar1-like (LOC100524283), mRNA /cds=p(1,1932) /gb=XM_003133480 /gi=311272622 /ug=Ssc.1725 /len=2823	GO:0031224//intrinsic to membrane;GO:0043231//intracellular membrane-bounded organelle;GO:0019866//organelle inner membrane	GO:0015172//acidic amino acid transmembrane transporter activity;GO:0046872//metal ion binding	GO:0010038//response to metal ion;GO:0006839//mitochondrial transport;GO:0009206;GO:0015711//organic anion transport;GO:0015980//energy derivation by oxidation of organic compounds;GO:0006006//glucose metabolic process;GO:0006865//amino acid transport	gi|311272623|ref|XP_003133528.1|/0/PREDICTED: calcium-binding mitochondrial carrier protein Aralar1-like [Sus scrofa]	gnl|UG|Ssc_S58302921
gnl|UG|Ssc_S40316390	0	0	5	1.04	9	2.03	rnbm20b_p24.y1 nbm Sus scrofa cDNA 5', mRNA sequence /clone_end=5' /gb=EW410997 /gi=182771621 /ug=Ssc.22976 /len=585	-	-	-	gi|311260665|ref|XP_003128507.1|/6.37674e-45/PREDICTED: fibronectin type III and SPRY domain-containing protein 2-like [Sus scrofa]	gnl|UG|Ssc_S40316390
gnl|UG|Ssc_S6056514	0	0	0	0	2	0.45	MI-P-E6-ahn-h-10-1-UM.s1 MI-P-E6 Sus scrofa cDNA clone MI-P-E6-ahn-h-10-1-UM 3', mRNA sequence /clone=MI-P-E6-ahn-h-10-1-UM /clone_end=3' /gb=BQ599799 /gi=21546525 /ug=Ssc.7930 /len=668	-	-	-	-	gnl|UG|Ssc_S6056514
gnl|UG|Ssc_S18359013	0	0	0	0	3	0.68	911765 MARC 4PIG Sus scrofa cDNA 5', mRNA sequence /clone_end=5' /gb=CK454454 /gi=40801668 /ug=Ssc.23907 /len=821	GO:0044464//cell part	-	GO:0009987//cellular process	gi|163965366|ref|NP_001106674.1|/3.50412e-63/nascent polypeptide-associated complex subunit alpha isoform a [Homo sapiens]	gnl|UG|Ssc_S18359013
gnl|UG|Ssc_S19546171	30	6.24	44	9.15	25	5.65	951637 MARC 4PIG Sus scrofa cDNA 5', mRNA sequence /clone_end=5' /gb=CN162267 /gi=46176697 /ug=Ssc.14452 /len=906	-	-	-	gi|149016385|gb|EDL75631.1|/9.42065e-07/rCG23949, isoform CRA_a [Rattus norvegicus]	gnl|UG|Ssc_S19546171
gnl|UG|Ssc_S50209641	0	0	4	0.83	2	0.45	susfleck_AF_N_15_C01 SUSFLECK Abdominal Fat Normalized Sus scrofa cDNA clone 15_C01, mRNA sequence /clone=15_C01 /gb=FD641477 /gi=220985873 /ug=Ssc.74371 /len=674	GO:0005874//microtubule;GO:0044444//cytoplasmic part;GO:0030529//ribonucleoprotein complex;GO:0009898//internal side of plasma membrane	GO:0046914//transition metal ion binding;GO:0005198//structural molecule activity;GO:0019783//small conjugating protein-specific protease activity;GO:0016790//thiolester hydrolase activity;GO:0019900//kinase binding	GO:0000278//mitotic cell cycle;GO:0016579//protein deubiquitination;GO:0001818//negative regulation of cytokine production;GO:0032886//regulation of microtubule-based process;GO:0043433//negative regulation of transcription factor activity;GO:0030178//negative regulation of Wnt receptor signaling pathway;GO:0042345//regulation of NF-kappaB import into nucleus;GO:0019941//modification-dependent pr…	gi|14133221|dbj|BAA74872.2|/7.49169e-89/KIAA0849 protein [Homo sapiens]	gnl|UG|Ssc_S50209641
gnl|UG|Ssc_S40169022	3	0.62	9	1.87	12	2.71	risp26_j12.y1 isp Sus scrofa cDNA 5', mRNA sequence /clone_end=5' /gb=EW263929 /gi=182519358 /ug=Ssc.64341 /len=626	-	-	-	gi|6760421|gb|AAF28344.1|AF216583_1/3.70576e-12/diferentiation-related protein dif13 [Homo sapiens]	gnl|UG|Ssc_S40169022
gnl|UG|Ssc_S35169559	388	80.64	388	80.68	521	117.78	Sus scrofa mRNA, clone:OVRM10113A04, expressed in ovary /gb=AK235759 /gi=115550280 /ug=Ssc.1493 /len=1540	GO:0043234//protein complex;GO:0031224//intrinsic to membrane	GO:0005488//binding;GO:0019787//small conjugating protein ligase activity	GO:0032446//protein modification by small protein conjugation	gi|311249615|ref|XP_003123704.1|/2.4852e-156/PREDICTED: tetraspanin-17-like [Sus scrofa]	gnl|UG|Ssc_S35169559
gnl|UG|Ssc_S58309581	113	23.49	277	57.6	183	41.37	PREDICTED: Sus scrofa hypothetical protein LOC100513354 (LOC100513354), mRNA /cds=p(1,588) /gb=XM_003126819 /gi=311256914 /ug=Ssc.18894 /len=1065	-	-	-	gi|311256915|ref|XP_003126867.1|/5.37732e-39/PREDICTED: hypothetical protein LOC100513354 [Sus scrofa]	gnl|UG|Ssc_S58309581
gnl|UG|Ssc_S55321013	2	0.42	0	0	2	0.45	Sus scrofa mRNA, clone:LNG010034H07, expressed in lung /gb=AK345474 /gi=288783859 /ug=Ssc.30835 /len=1441	-	-	-	-	gnl|UG|Ssc_S55321013
gnl|UG|Ssc_S35173641	52	10.81	61	12.68	20	4.52	Sus scrofa mRNA, clone:UTR010069B10, expressed in uterus /gb=AK240432 /gi=115546194 /ug=Ssc.3415 /len=1417	GO:0043231//intracellular membrane-bounded organelle	GO:0030528//transcription regulator activity;GO:0005488//binding	GO:0016049//cell growth;GO:0006355//regulation of transcription, DNA-dependent	gi|73948326|ref|XP_855324.1|/5.30758e-71/PREDICTED: similar to RPA-binding trans-activator [Canis familiaris]	gnl|UG|Ssc_S35173641
gnl|UG|Ssc_S39932094	4	0.83	2	0.42	0	0	rcst31_m17.y1 cst Sus scrofa cDNA 5', mRNA sequence /clone_end=5' /gb=EW027159 /gi=181237906 /ug=Ssc.40295 /len=562	-	-	-	-	gnl|UG|Ssc_S39932094
gnl|UG|Ssc_S23763374	11	2.29	2	0.42	13	2.94	1121057 MARC 4PIG Sus scrofa cDNA 3', mRNA sequence /clone_end=3' /gb=DN120993 /gi=59815272 /ug=Ssc.81509 /len=840	-	-	-	-	gnl|UG|Ssc_S23763374
gnl|UG|Ssc_S58306772	111	23.07	146	30.36	32	7.23	PREDICTED: Sus scrofa FCH and double SH3 domains 2 (FCHSD2), mRNA /cds=p(1,2334) /gb=XM_003129625 /gi=311263436 /ug=Ssc.29242 /len=4335	-	GO:0005488//binding	-	gi|311263437|ref|XP_003129673.1|/0/PREDICTED: FCH and double SH3 domains protein 2-like [Sus scrofa]	gnl|UG|Ssc_S58306772
gnl|UG|Ssc_S55324180	823	171.06	548	113.94	490	110.77	Sus scrofa mRNA, clone:SMG010038B03, expressed in submaxillary gland /gb=AK350028 /gi=288780692 /ug=Ssc.56627 /len=1778	GO:0044424//intracellular part	GO:0008047//enzyme activator activity;GO:0005515//protein binding	GO:0050896//response to stimulus;GO:0043462//regulation of ATPase activity	gi|194220703|ref|XP_001495758.2|/1.49808e-149/PREDICTED: similar to RIKEN cDNA 1110064P04 [Equus caballus]	gnl|UG|Ssc_S55324180
gnl|UG|Ssc_S31104834	16	3.33	9	1.87	17	3.84	1512314 MARC 3PIG Sus scrofa cDNA 3', mRNA sequence /clone_end=3' /gb=DY408672 /gi=87209975 /ug=Ssc.89061 /len=653	-	-	-	-	gnl|UG|Ssc_S31104834
gnl|UG|Ssc_S58314294	255	53	507	105.42	655	148.08	PREDICTED: Sus scrofa erythrocyte band 7 integral membrane protein-like (LOC100510998), mRNA /cds=p(84,938) /gb=XM_003122103 /gi=311246313 /ug=Ssc.44879 /len=2878	GO:0043232;GO:0048770;GO:0016021//integral to membrane	GO:0005488//binding	GO:0051259//protein oligomerization	gi|311246314|ref|XP_003122151.1|/6.30691e-143/PREDICTED: erythrocyte band 7 integral membrane protein-like [Sus scrofa]	gnl|UG|Ssc_S58314294
gnl|UG|Ssc_S17514667	3	0.62	0	0	0	0	BX669236 Sus Scrofa library (scac) Sus scrofa cDNA clone scac0028.n.14 5prim, mRNA sequence /clone=scac0028.n.14 /clone_end=5' /gb=BX669236 /gi=90233835 /ug=Ssc.8091 /len=936	-	-	-	-	gnl|UG|Ssc_S17514667
gnl|UG|Ssc_S39987614	8	1.66	6	1.25	5	1.13	rebs29c_j11.y1 ebs Sus scrofa cDNA 5', mRNA sequence /clone_end=5' /gb=EW082679 /gi=181356145 /ug=Ssc.66948 /len=370	-	-	-	-	gnl|UG|Ssc_S39987614
gnl|UG|Ssc_S18554787	11	2.29	10	2.08	5	1.13	BX923438 Sus Scrofa library (scan) Sus scrofa cDNA clone scan0019.d.06 5prim, mRNA sequence /clone=scan0019.d.06 /clone_end=5' /gb=BX923438 /gi=90243900 /ug=Ssc.27509 /len=870	-	-	-	-	gnl|UG|Ssc_S18554787
gnl|UG|Ssc_S46879007	5	1.04	7	1.46	5	1.13	PREDICTED: Sus scrofa translocation associated membrane protein 2 (TRAM2), mRNA /cds=p(1,1692) /gb=XM_001928827 /gi=311261736 /ug=Ssc.81195 /len=1899	GO:0031224//intrinsic to membrane	GO:0005488//binding	GO:0006810//transport;GO:0009059//macromolecule biosynthetic process	gi|311261737|ref|XP_001928862.2|/0/PREDICTED: translocating chain-associated membrane protein 2 [Sus scrofa]	gnl|UG|Ssc_S46879007
gnl|UG|Ssc_S23694896	2	0.42	2	0.42	0	0	1102343 MARC 4PIG Sus scrofa cDNA 3', mRNA sequence /clone_end=3' /gb=DN105999 /gi=59781262 /ug=Ssc.14381 /len=820	-	-	-	-	gnl|UG|Ssc_S23694896
gnl|UG|Ssc_S26732461	3	0.62	32	6.65	3	0.68	AJ943443 CSEQRAN17 Sus scrofa cDNA clone C0007316a17 5', mRNA sequence /clone=C0007316a17 /clone_end=5' /gb=AJ943443 /gi=74360185 /ug=Ssc.5051 /len=757	-	-	-	-	gnl|UG|Ssc_S26732461
gnl|UG|Ssc_S18550818	17	3.53	23	4.78	17	3.84	BX919469 Sus Scrofa library (scan) Sus scrofa cDNA clone scan0004.i.19 5prim, mRNA sequence /clone=scan0004.i.19 /clone_end=5' /gb=BX919469 /gi=90233094 /ug=Ssc.19622 /len=843	GO:0005913//cell-cell adherens junction;GO:0043231//intracellular membrane-bounded organelle	-	-	gi|116003933|ref|NP_001070326.1|/1.90268e-51/plakophilin-3 [Bos taurus]	gnl|UG|Ssc_S18550818
gnl|UG|Ssc_S19548640	23	4.78	83	17.26	30	6.78	995103 MARC 4PIG Sus scrofa cDNA 3', mRNA sequence /clone_end=3' /gb=CN164736 /gi=46179166 /ug=Ssc.26981 /len=801	-	-	-	-	gnl|UG|Ssc_S19548640
gnl|UG|Ssc_S35165227	40	8.31	33	6.86	34	7.69	Sus scrofa mRNA, clone:LVRM10162E03, expressed in liver /gb=AK233509 /gi=115554499 /ug=Ssc.26703 /len=1451	-	-	-	gi|122138647|sp|Q32KT0.1|CP087_BOVIN/3.45066e-61/RecName: Full=UPF0547 protein C16orf87 homolog	gnl|UG|Ssc_S35165227
gnl|UG|Ssc_S26723763	53	11.02	51	10.6	43	9.72	AJ959847 KN404_2 Sus scrofa cDNA clone C0007753i02 5', mRNA sequence /clone=C0007753i02 /clone_end=5' /gb=AJ959847 /gi=74376663 /ug=Ssc.94430 /len=911	-	-	-	-	gnl|UG|Ssc_S26723763
gnl|UG|Ssc_S26652667	1707	354.8	799	166.13	660	149.21	BW984918 full-length enriched swine cDNA library, adult intestine Sus scrofa cDNA clone ITT010100F03 5', mRNA sequence /clone=ITT010100F03 /clone_end=5' /gb=BW984918 /gi=74260570 /ug=Ssc.45588 /len=725	-	-	-	gi|260909098|gb|ACX54186.1|/2.81569e-07/APOBEC3 splice variant [Sus scrofa]	gnl|UG|Ssc_S26652667
gnl|UG|Ssc_S35172662	4	0.83	0	0	0	0	Sus scrofa mRNA, clone:ITT010020E01, expressed in intestine /gb=AK231228 /gi=115547173 /ug=Ssc.39718 /len=1083	GO:0031234//extrinsic to internal side of plasma membrane;GO:0048770;GO:0005903//brush border	GO:0032561;GO:0017111//nucleoside-triphosphatase activity;GO:0060089;GO:0031701//angiotensin receptor binding;GO:0032403//protein complex binding;GO:0050780//dopamine receptor binding	GO:0001525//angiogenesis;GO:0007265//Ras protein signal transduction;GO:0007599//hemostasis;GO:0043009//chordate embryonic development;GO:0009207;GO:0051480//cytosolic calcium ion homeostasis;GO:0048869;GO:0007188//G-protein signaling, coupled to cAMP nucleotide second messenger;GO:0001775//cell activation;GO:0010518//positive regulation of phospholipase activity;GO:0016477//cell migration	gi|148702406|gb|EDL34353.1|/3.39541e-89/guanine nucleotide binding protein, alpha 13, isoform CRA_a [Mus musculus]	gnl|UG|Ssc_S35172662
gnl|UG|Ssc_S55327408	4	0.83	2	0.42	4	0.9	Sus scrofa mRNA, clone:MLTL10079D07, expressed in longissimus /gb=AK347241 /gi=288576646 /ug=Ssc.58975 /len=1533	GO:0043231//intracellular membrane-bounded organelle	GO:0043169//cation binding;GO:0003824//catalytic activity	GO:0006520//cellular amino acid metabolic process	gi|114052721|ref|NP_001040015.1|/0/mitochondrial enolase superfamily member 1 [Bos taurus]	gnl|UG|Ssc_S55327408
gnl|UG|Ssc_S23776821	4	0.83	13	2.7	7	1.58	999653 MARC 4PIG Sus scrofa cDNA 5', mRNA sequence /clone_end=5' /gb=DN134440 /gi=59828757 /ug=Ssc.16646 /len=812	-	-	-	-	gnl|UG|Ssc_S23776821
gnl|UG|Ssc_S18354010	14	2.91	10	2.08	23	5.2	893026 MARC 4PIG Sus scrofa cDNA 5', mRNA sequence /clone_end=5' /gb=CK449455 /gi=40796669 /ug=Ssc.83613 /len=690	-	GO:0005488//binding;GO:0004864//protein phosphatase inhibitor activity	GO:0010921;GO:0006073//cellular glucan metabolic process;GO:0007165//signal transduction	gi|301772166|ref|XP_002921498.1|/3.17743e-88/PREDICTED: protein phosphatase inhibitor 2-like [Ailuropoda melanoleuca]	gnl|UG|Ssc_S18354010
gnl|UG|Ssc_S58311307	36	7.48	55	11.44	28	6.33	PREDICTED: Sus scrofa vacuolar protein sorting-associated protein 54-like (LOC100519597), mRNA /cds=p(389,808) /gb=XM_003125093 /gi=311252530 /ug=Ssc.21704 /len=1339	-	-	GO:0016197//endosome transport	gi|149727532|ref|XP_001494048.1|/4.40473e-124/PREDICTED: similar to vacuolar protein sorting 54 homolog isoform 1 [Equus caballus]	gnl|UG|Ssc_S58311307
gnl|UG|Ssc_S55320889	0	0	0	0	3	0.68	Sus scrofa mRNA, clone:LNG010068F12, expressed in lung /gb=AK345598 /gi=288783983 /ug=Ssc.24108 /len=975	-	-	-	gi|94967000|ref|NP_001035692.1|/1.73375e-09/rho-related GTP-binding protein RhoF precursor [Bos taurus]	gnl|UG|Ssc_S55320889
gnl|UG|Ssc_S55320769	129	26.81	103	21.42	51	11.53	Sus scrofa mRNA, clone:THY010003A09, expressed in thymus /gb=AK351393 /gi=288784103 /ug=Ssc.15404 /len=1247	GO:0031981//nuclear lumen;GO:0000776//kinetochore;GO:0044444//cytoplasmic part	GO:0005488//binding	GO:0007067//mitosis;GO:0043486//histone exchange	gi|77735423|ref|NP_001029408.1|/2.34905e-92/centromere protein H [Bos taurus]	gnl|UG|Ssc_S55320769
gnl|UG|Ssc_S55236803	0	0	2	0.42	2	0.45	FS641034 full-length enriched swine cDNA library, adult brain (frontal lobe) Sus scrofa cDNA clone BFLT10013D03 5', mRNA sequence /clone=BFLT10013D03 /clone_end=5' /gb=FS641034 /gi=288227374 /ug=Ssc.79147 /len=772	GO:0031224//intrinsic to membrane	GO:0004871//signal transducer activity;GO:0004721//phosphoprotein phosphatase activity	GO:0006464//protein modification process;GO:0006796//phosphate metabolic process	gi|194207565|ref|XP_001916119.1|/1.86632e-148/PREDICTED: protein tyrosine phosphatase, receptor type, F isoform 1 [Equus caballus]	gnl|UG|Ssc_S55236803
gnl|UG|Ssc_S55286025	184	38.24	86	17.88	164	37.08	FS678290 full-length enriched swine cDNA library, adult kidney Sus scrofa cDNA clone KDN010099C01 5', mRNA sequence /clone=KDN010099C01 /clone_end=5' /gb=FS678290 /gi=288282154 /ug=Ssc.85350 /len=863	-	-	-	gi|114583889|ref|XP_516145.2|/2.11054e-21/PREDICTED: hypothetical protein [Pan troglodytes]	gnl|UG|Ssc_S55286025
gnl|UG|Ssc_S40437578	9	1.87	12	2.5	10	2.26	rret26_l11.y1 ret Sus scrofa cDNA 5', mRNA sequence /clone_end=5' /gb=EW532184 /gi=183054722 /ug=Ssc.82345 /len=574	-	-	-	-	gnl|UG|Ssc_S40437578
gnl|UG|Ssc_S58314810	3	0.62	5	1.04	0	0	PREDICTED: Sus scrofa exonuclease 3'-5' domain-containing protein 1-like (LOC100516945), mRNA /cds=p(1,1701) /gb=XM_003121586 /gi=311244959 /ug=Ssc.33543 /len=2526	GO:0044464//cell part	GO:0005488//binding;GO:0004527//exonuclease activity	GO:0034641//cellular nitrogen compound metabolic process	gi|311244960|ref|XP_003121634.1|/0/PREDICTED: exonuclease 3'-5' domain-containing protein 1-like [Sus scrofa]	gnl|UG|Ssc_S58314810
gnl|UG|Ssc_S23766315	14	2.91	28	5.82	19	4.3	1124296 MARC 4PIG Sus scrofa cDNA 3', mRNA sequence /clone_end=3' /gb=DN123934 /gi=59818213 /ug=Ssc.56348 /len=799	GO:0044444//cytoplasmic part	GO:0008146//sulfotransferase activity	GO:0006790//sulfur compound metabolic process;GO:0006629//lipid metabolic process;GO:0009698//phenylpropanoid metabolic process;GO:0006576//cellular biogenic amine metabolic process	gi|47523314|ref|NP_998930.1|/1.38511e-77/phenol sulfotransferase [Sus scrofa]	gnl|UG|Ssc_S23766315
gnl|UG|Ssc_S19538213	0	0	0	0	5	1.13	941552 MARC 4PIG Sus scrofa cDNA 3', mRNA sequence /clone_end=3' /gb=CN154349 /gi=46168779 /ug=Ssc.85221 /len=659	-	-	-	-	gnl|UG|Ssc_S19538213
gnl|UG|Ssc_S23772285	4	0.83	6	1.25	18	4.07	1144096 MARC 4PIG Sus scrofa cDNA 3', mRNA sequence /clone_end=3' /gb=DN129904 /gi=59824185 /ug=Ssc.87301 /len=820	GO:0016604//nuclear body	GO:0032561	GO:0006913//nucleocytoplasmic transport	gi|194041035|ref|XP_001928271.1|/1.82488e-11/PREDICTED: large subunit GTPase 1 homolog [Sus scrofa]	gnl|UG|Ssc_S23772285
gnl|UG|Ssc_S58311107	1050	218.24	660	137.23	1294	292.54	PREDICTED: Sus scrofa sodium-dependent multivitamin transporter-like (LOC100522014), mRNA /cds=p(376,2292) /gb=XM_003125293 /gi=311252937 /ug=Ssc.2516 /len=3113	GO:0005626//insoluble fraction;GO:0016021//integral to membrane;GO:0005903//brush border;GO:0012505//endomembrane system	GO:0051183//vitamin transporter activity;GO:0015291//secondary active transmembrane transporter activity	GO:0006575//cellular modified amino acid metabolic process;GO:0006790//sulfur compound metabolic process;GO:0006766//vitamin metabolic process;GO:0035461;GO:0015718//monocarboxylic acid transport	gi|311252938|ref|XP_003125341.1|/0/PREDICTED: sodium-dependent multivitamin transporter-like [Sus scrofa]	gnl|UG|Ssc_S58311107
gnl|UG|Ssc_S18361595	12	2.49	9	1.87	4	0.9	921352 MARC 4PIG Sus scrofa cDNA 3', mRNA sequence /clone_end=3' /gb=CK457084 /gi=40804298 /ug=Ssc.84621 /len=863	-	-	-	gi|119574614|gb|EAW54229.1|/4.2526e-22/hCG1820925 [Homo sapiens]	gnl|UG|Ssc_S18361595
gnl|UG|Ssc_S58306566	18	3.74	22	4.57	16	3.62	PREDICTED: Sus scrofa zinc finger CCCH-type containing 12C (ZC3H12C), mRNA /cds=p(299,2860) /gb=XM_003129828 /gi=311263856 /ug=Ssc.61926 /len=3504	-	GO:0004518//nuclease activity;GO:0046914//transition metal ion binding	-	gi|311263857|ref|XP_003129876.1|/0/PREDICTED: probable ribonuclease ZC3H12C-like [Sus scrofa]	gnl|UG|Ssc_S58306566
gnl|UG|Ssc_S35168829	0	0	0	0	4	0.9	Sus scrofa mRNA, clone:THY010027C09, expressed in thymus /gb=AK238764 /gi=115550903 /ug=Ssc.58029 /len=1350	-	-	-	-	gnl|UG|Ssc_S35168829
gnl|UG|Ssc_S55325023	2	0.42	0	0	3	0.68	Sus scrofa mRNA, clone:PTG010110E11, expressed in pituitary gland /gb=AK349585 /gi=288779849 /ug=Ssc.90992 /len=3574	GO:0016020//membrane	GO:0035091//phosphatidylinositol binding;GO:0005515//protein binding	GO:0043009//chordate embryonic development;GO:0048731;GO:0006887//exocytosis;GO:0010467//gene expression;GO:0007267//cell-cell signaling;GO:0040007//growth;GO:0007610//behavior	gi|194206361|ref|XP_001917083.1|/0/PREDICTED: amyloid beta (A4) precursor protein-binding, family A, member 2 (X11-like) [Equus caballus]	gnl|UG|Ssc_S55325023
gnl|UG|Ssc_S17518772	130	27.02	189	39.3	144	32.55	BX673342 Sus Scrofa library (scac) Sus scrofa cDNA clone scac0038.m.10 5prim, mRNA sequence /clone=scac0038.m.10 /clone_end=5' /gb=BX673342 /gi=90241911 /ug=Ssc.7328 /len=711	GO:0005681//spliceosomal complex;GO:0031981//nuclear lumen	-	GO:0000377	gi|13775200|ref|NP_112577.1|/1.35024e-46/splicing factor 3B subunit 5 [Homo sapiens]	gnl|UG|Ssc_S17518772
gnl|UG|Ssc_S35165411	968	201.2	2676	556.41	1325	299.54	Sus scrofa mRNA, clone:UTR010032B04, expressed in uterus /gb=AK240110 /gi=115554315 /ug=Ssc.83503 /len=2182	GO:0005856//cytoskeleton;GO:0031981//nuclear lumen;GO:0000785//chromatin	GO:0003676//nucleic acid binding	GO:0006915//apoptosis;GO:0000737//DNA catabolic process, endonucleolytic;GO:0034728	gi|26354855|dbj|BAC41054.1|/4.69877e-54/unnamed protein product [Mus musculus]	gnl|UG|Ssc_S35165411
gnl|UG|Ssc_S29977510	0	0	3	0.62	0	0	PDUts1123G01 Porcine testis cDNA library I Sus scrofa cDNA clone PDUts1123G01 5', mRNA sequence /clone=PDUts1123G01 /clone_end=5' /gb=CV874168 /gi=84128128 /ug=Ssc.68832 /len=652	-	-	-	-	gnl|UG|Ssc_S29977510
gnl|UG|Ssc_S35171502	206	42.82	174	36.18	754	170.46	Sus scrofa mRNA, clone:LNG010014F01, expressed in lung /gb=AK231710 /gi=115548337 /ug=Ssc.55478 /len=1293	GO:0005768//endosome;GO:0016020//membrane	-	-	gi|115494988|ref|NP_001069239.1|/1.04757e-74/prostatic androgen-repressed message-1 [Bos taurus]	gnl|UG|Ssc_S35171502
gnl|UG|Ssc_S55319509	6	1.25	5	1.04	3	0.68	Sus scrofa mRNA, clone:THY010204E02, expressed in thymus /gb=AK352057 /gi=288785375 /ug=Ssc.7680 /len=1264	GO:0043231//intracellular membrane-bounded organelle;GO:0031371//ubiquitin conjugating enzyme complex	GO:0016879//ligase activity, forming carbon-nitrogen bonds;GO:0005488//binding	GO:0010975//regulation of neuron projection development;GO:0016567//protein ubiquitination;GO:0006282//regulation of DNA repair;GO:0031331;GO:0000738//DNA catabolic process, exonucleolytic;GO:0006301//postreplication repair;GO:0044089//positive regulation of cellular component biogenesis;GO:0043066//negative regulation of apoptosis	gi|297268382|ref|XP_001095968.2|/2.75101e-80/PREDICTED: ubiquitin-conjugating enzyme E2 variant 2-like [Macaca mulatta]	gnl|UG|Ssc_S55319509
gnl|UG|Ssc_S18546038	12	2.49	8	1.66	7	1.58	BX914689 Sus Scrofa library (scan) Sus scrofa cDNA clone scan0028.e.09 5prim, mRNA sequence /clone=scan0028.e.09 /clone_end=5' /gb=BX914689 /gi=90239535 /ug=Ssc.7609 /len=861	-	-	-	-	gnl|UG|Ssc_S18546038
gnl|UG|Ssc_S39786023	0	0	2	0.42	0	0	rdbla0138_j23.y1 bla Sus scrofa cDNA 5', mRNA sequence /clone_end=5' /gb=EV881301 /gi=178556379 /ug=Ssc.90261 /len=641	GO:0042579//microbody;GO:0032991//macromolecular complex;GO:0015630//microtubule cytoskeleton	GO:0051018//protein kinase A binding;GO:0019903//protein phosphatase binding;GO:0030234//enzyme regulator activity	GO:0010627//regulation of intracellular protein kinase cascade;GO:0016310//phosphorylation	gi|149730340|ref|XP_001492688.1|/3.77732e-92/PREDICTED: similar to A-kinase anchor protein 11 (Protein kinase A-anchoring protein 11) (PRKA11) (A kinase anchor protein 220 kDa) (AKAP 220) (hAKAP220) [Equus caballus]	gnl|UG|Ssc_S39786023
gnl|UG|Ssc_S40179685	0	0	3	0.62	3	0.68	rjca21c_a3.y1 jca Sus scrofa cDNA 5', mRNA sequence /clone_end=5' /gb=EW274592 /gi=182555130 /ug=Ssc.86174 /len=578	-	-	-	-	gnl|UG|Ssc_S40179685
gnl|UG|Ssc_S14766994	2	0.42	0	0	5	1.13	CMD11_A02_02 UMNMPM3 Sus scrofa cDNA clone PPSUBLIB_01A02 5', mRNA sequence /clone=PPSUBLIB_01A02 /clone_end=5' /gb=CB285277 /gi=28576231 /ug=Ssc.82629 /len=524	GO:0042579//microbody	GO:0046914//transition metal ion binding;GO:0003824//catalytic activity	GO:0008152//metabolic process	gi|297275573|ref|XP_001090670.2|/5.24115e-52/PREDICTED: zinc-binding alcohol dehydrogenase domain-containing protein 2 [Macaca mulatta]	gnl|UG|Ssc_S14766994
gnl|UG|Ssc_S35327976	0	0	7	1.46	4	0.9	SusFleck_BF_0157_0160_5_pCNS_B24 SusFleck Backfat Sus scrofa cDNA clone 0157_0160_B24 5', mRNA sequence /clone=0157_0160_B24 /clone_end=5' /gb=DT326368 /gi=116339006 /ug=Ssc.90048 /len=537	GO:0042611;GO:0031224//intrinsic to membrane	-	GO:0048002//antigen processing and presentation of peptide antigen	gi|5690004|emb|CAB51874.1|/2.10685e-91/swine leucocyte antigen 2/2(SLA-2/2) [Sus scrofa]	gnl|UG|Ssc_S35327976
gnl|UG|Ssc_S23769043	0	0	3	0.62	0	0	1140605 MARC 4PIG Sus scrofa cDNA 5', mRNA sequence /clone_end=5' /gb=DN126662 /gi=59820941 /ug=Ssc.83569 /len=808	-	GO:0003676//nucleic acid binding	-	gi|73953604|ref|XP_867287.1|/1.5052e-119/PREDICTED: similar to la related protein isoform 2 [Canis familiaris]	gnl|UG|Ssc_S23769043
gnl|UG|Ssc_S18355351	50	10.39	26	5.41	40	9.04	903977 MARC 4PIG Sus scrofa cDNA 3', mRNA sequence /clone_end=3' /gb=CK450868 /gi=40798082 /ug=Ssc.8241 /len=809	-	-	-	-	gnl|UG|Ssc_S18355351
gnl|UG|Ssc_S58312717	164	34.09	102	21.21	40	9.04	PREDICTED: Sus scrofa UPF0498 protein KIAA1191-like (LOC100513199), mRNA /cds=p(1,654) /gb=XM_003123684 /gi=311249636 /ug=Ssc.87142 /len=2919	-	GO:0005488//binding	-	gi|311249637|ref|XP_003123732.1|/2.09012e-101/PREDICTED: UPF0498 protein KIAA1191-like [Sus scrofa]	gnl|UG|Ssc_S58312717
gnl|UG|Ssc_S23757659	3	0.62	6	1.25	34	7.69	1114716 MARC 4PIG Sus scrofa cDNA 5', mRNA sequence /clone_end=5' /gb=DN115278 /gi=59809538 /ug=Ssc.38229 /len=891	-	-	-	-	gnl|UG|Ssc_S23757659
gnl|UG|Ssc_S50162422	5	1.04	0	0	20	4.52	susfleck_PG_N_11_C09 SUSFLECK Pituitary Gland Normalized Sus scrofa cDNA clone 11_C09, mRNA sequence /clone=11_C09 /gb=FD594258 /gi=220999751 /ug=Ssc.77370 /len=542	GO:0031224//intrinsic to membrane	-	-	gi|219519038|gb|AAI44168.1|/4.33842e-76/FAM73A protein [Homo sapiens]	gnl|UG|Ssc_S50162422
gnl|UG|Ssc_S58303702	1040	216.16	363	75.48	289	65.33	PREDICTED: Sus scrofa NF-kappa-B inhibitor zeta-like (LOC100520981), mRNA /cds=p(1,2175) /gb=XM_003132694 /gi=311270043 /ug=Ssc.9372 /len=3538	GO:0043231//intracellular membrane-bounded organelle	-	GO:0006351//transcription, DNA-dependent;GO:0006952//defense response	gi|311270044|ref|XP_003132742.1|/0/PREDICTED: NF-kappa-B inhibitor zeta-like [Sus scrofa]	gnl|UG|Ssc_S58303702
gnl|UG|Ssc_S40583957	2	0.42	2	0.42	2	0.45	rute2113b_n6.y1 ute Sus scrofa cDNA 5', mRNA sequence /clone_end=5' /gb=EW670670 /gi=183085074 /ug=Ssc.82609 /len=542	GO:0005840//ribosome	GO:0004674//protein serine/threonine kinase activity;GO:0016876//ligase activity, forming aminoacyl-tRNA and related compounds;GO:0042802//identical protein binding;GO:0032559	GO:0031669//cellular response to nutrient levels;GO:0006446//regulation of translational initiation;GO:0006984//ER-nucleus signaling pathway;GO:0006464//protein modification process	gi|194206809|ref|XP_001501317.2|/7.42565e-81/PREDICTED: similar to Eukaryotic translation initiation factor 2-alpha kinase 4 (GCN2-like protein) [Equus caballus]	gnl|UG|Ssc_S40583957
gnl|UG|Ssc_S16768556	3	0.62	5	1.04	12	2.71	836853 MARC 3PIG Sus scrofa cDNA 3', mRNA sequence /clone_end=3' /gb=CF366164 /gi=34169483 /ug=Ssc.94547 /len=700	-	-	-	-	gnl|UG|Ssc_S16768556
gnl|UG|Ssc_S23770901	0	0	3	0.62	2	0.45	1142595 MARC 4PIG Sus scrofa cDNA 3', mRNA sequence /clone_end=3' /gb=DN128520 /gi=59822799 /ug=Ssc.20258 /len=860	-	-	-	-	gnl|UG|Ssc_S23770901
gnl|UG|Ssc_S40179344	8	1.66	9	1.87	5	1.13	rjca15c_n13.y1 jca Sus scrofa cDNA 5', mRNA sequence /clone_end=5' /gb=EW274251 /gi=182600701 /ug=Ssc.91621 /len=136	-	-	-	-	gnl|UG|Ssc_S40179344
gnl|UG|Ssc_S39933923	0	0	2	0.42	0	0	rcst04_k13.y1 cst Sus scrofa cDNA 5', mRNA sequence /clone_end=5' /gb=EW028988 /gi=181292079 /ug=Ssc.65964 /len=495	-	-	-	-	gnl|UG|Ssc_S39933923
gnl|UG|Ssc_S17512007	23	4.78	15	3.12	18	4.07	BX666850 Sus Scrofa library (scac) Sus scrofa cDNA clone scac0025.m.09 3prim, mRNA sequence /clone=scac0025.m.09 /clone_end=3' /gb=BX666850 /gi=116666529 /ug=Ssc.17577 /len=749	-	-	-	-	gnl|UG|Ssc_S17512007
gnl|UG|Ssc_S26721105	0	0	0	0	2	0.45	AJ957189 KN404_2 Sus scrofa cDNA clone C0007753p13 3', mRNA sequence /clone=C0007753p13 /clone_end=3' /gb=AJ957189 /gi=74374005 /ug=Ssc.36146 /len=857	-	-	-	-	gnl|UG|Ssc_S26721105
gnl|UG|Ssc_S35168792	0	0	2	0.42	0	0	Sus scrofa mRNA, clone:THY010029D08, expressed in thymus /gb=AK238777 /gi=115550916 /ug=Ssc.58287 /len=1914	-	-	-	gi|148645275|gb|ABR01161.1|/2.52618e-08/transposase [Sus scrofa]	gnl|UG|Ssc_S35168792
gnl|UG|Ssc_S26435418	0	0	0	0	3	0.68	AJ939460 CSEQRAN17 Sus scrofa cDNA clone C0007316e17 3', mRNA sequence /clone=C0007316e17 /clone_end=3' /gb=AJ939460 /gi=72286844 /ug=Ssc.1321 /len=753	-	-	-	-	gnl|UG|Ssc_S26435418
gnl|UG|Ssc_S40170943	20	4.16	25	5.2	82	18.54	risp15_b4.y1 isp Sus scrofa cDNA 5', mRNA sequence /clone_end=5' /gb=EW265850 /gi=182469313 /ug=Ssc.63743 /len=633	-	-	-	gi|258676922|gb|ACV87314.1|/8.7122e-09/IL-23 [Sus scrofa]	gnl|UG|Ssc_S40170943
gnl|UG|Ssc_S40353888	81	16.84	362	75.27	95	21.48	rnje09c_i16.y1 nje Sus scrofa cDNA 5', mRNA sequence /clone_end=5' /gb=EW448495 /gi=182771804 /ug=Ssc.56585 /len=463	GO:0015935//small ribosomal subunit;GO:0031981//nuclear lumen	GO:0003723//RNA binding;GO:0005198//structural molecule activity;GO:0003824//catalytic activity	GO:0006412//translation;GO:0019080;GO:0031016//pancreas development;GO:0008380//RNA splicing	gi|149634482|ref|XP_001510702.1|/2.5198e-45/PREDICTED: hypothetical protein [Ornithorhynchus anatinus]	gnl|UG|Ssc_S40353888
gnl|UG|Ssc_S19542882	14	2.91	15	3.12	44	9.95	947990 MARC 4PIG Sus scrofa cDNA 5', mRNA sequence /clone_end=5' /gb=CN158978 /gi=46173408 /ug=Ssc.27466 /len=683	-	-	-	-	gnl|UG|Ssc_S19542882
gnl|UG|Ssc_S27603657	2	0.42	2	0.42	0	0	EST-AR106E09 Porcine Lymph node cDNA library Sus scrofa cDNA clone AR106E09, mRNA sequence /clone=AR106E09 /gb=DV228984 /gi=77598614 /ug=Ssc.87903 /len=756	GO:0043231//intracellular membrane-bounded organelle;GO:0005578//proteinaceous extracellular matrix	GO:0030247//polysaccharide binding	GO:0018149//peptide cross-linking	gi|149736948|ref|XP_001489371.1|/5.9975e-104/PREDICTED: MAM domain containing 2 [Equus caballus]	gnl|UG|Ssc_S27603657
gnl|UG|Ssc_S35167314	67	13.93	45	9.36	59	13.34	Sus scrofa mRNA, clone:OVRM10192A05, expressed in ovary /gb=AK236430 /gi=115552425 /ug=Ssc.6901 /len=1458	GO:0031224//intrinsic to membrane	GO:0004871//signal transducer activity	GO:0030326//embryonic limb morphogenesis;GO:0023052//signaling	gi|301779786|ref|XP_002925310.1|/1.46218e-59/PREDICTED: limb region 1 protein homolog [Ailuropoda melanoleuca]	gnl|UG|Ssc_S35167314
gnl|UG|Ssc_S26725316	0	0	3	0.62	4	0.9	AJ961400 KN404_2 Sus scrofa cDNA clone C0007749a22 3', mRNA sequence /clone=C0007749a22 /clone_end=3' /gb=AJ961400 /gi=74378216 /ug=Ssc.35611 /len=568	-	-	-	-	gnl|UG|Ssc_S26725316
gnl|UG|Ssc_S58303149	23	4.78	102	21.21	82	18.54	PREDICTED: Sus scrofa enhancer of polycomb homolog 2 (Drosophila) (EPC2), mRNA /cds=p(73,2496) /gb=XM_003133248 /gi=311272088 /ug=Ssc.25124 /len=4235	GO:0043231//intracellular membrane-bounded organelle	-	GO:0006259//DNA metabolic process;GO:0006351//transcription, DNA-dependent;GO:0006325//chromatin organization;GO:0033554//cellular response to stress	gi|311272089|ref|XP_003133296.1|/0/PREDICTED: enhancer of polycomb homolog 2-like [Sus scrofa]	gnl|UG|Ssc_S58303149
gnl|UG|Ssc_S6055902	6	1.25	36	7.49	22	4.97	MI-P-E6-ace-f-12-1-UM.s1 MI-P-E6 Sus scrofa cDNA clone MI-P-E6-ace-f-12-1-UM 3', mRNA sequence /clone=MI-P-E6-ace-f-12-1-UM /clone_end=3' /gb=BF711678 /gi=12011153 /ug=Ssc.81411 /len=658	-	-	-	-	gnl|UG|Ssc_S6055902
gnl|UG|Ssc_S26726127	76	15.8	116	24.12	53	11.98	AJ962211 KN404_2 Sus scrofa cDNA clone C0007750i09 3', mRNA sequence /clone=C0007750i09 /clone_end=3' /gb=AJ962211 /gi=74379027 /ug=Ssc.35549 /len=614	-	-	-	-	gnl|UG|Ssc_S26726127
gnl|UG|Ssc_S19537195	22	4.57	11	2.29	7	1.58	940473 MARC 4PIG Sus scrofa cDNA 3', mRNA sequence /clone_end=3' /gb=CN153363 /gi=46167793 /ug=Ssc.43776 /len=882	-	-	-	-	gnl|UG|Ssc_S19537195
gnl|UG|Ssc_S35168118	0	0	0	0	8	1.81	Sus scrofa mRNA, clone:THY010058B02, expressed in thymus /gb=AK239036 /gi=115551572 /ug=Ssc.31199 /len=1391	-	-	-	-	gnl|UG|Ssc_S35168118
gnl|UG|Ssc_S21549111	8	1.66	2	0.42	8	1.81	UMC-peov3-004-e08 Oviduct from a gilt in estrus peov Sus scrofa cDNA 3', mRNA sequence /clone_end=3' /gb=CO941397 /gi=51308160 /ug=Ssc.86311 /len=214	-	-	-	-	gnl|UG|Ssc_S21549111
gnl|UG|Ssc_S18545676	39	8.11	50	10.4	46	10.4	BX914327 Sus Scrofa library (scan) Sus scrofa cDNA clone scan0001.a.01 5prim, mRNA sequence /clone=scan0001.a.01 /clone_end=5' /gb=BX914327 /gi=90234493 /ug=Ssc.24361 /len=796	-	-	-	-	gnl|UG|Ssc_S18545676
gnl|UG|Ssc_S40132294	0	0	0	0	3	0.68	rgul0120_b4.y1 gul Sus scrofa cDNA 5', mRNA sequence /clone_end=5' /gb=EW227201 /gi=182538317 /ug=Ssc.68113 /len=538	-	-	-	-	gnl|UG|Ssc_S40132294
gnl|UG|Ssc_S58301566	0	0	0	0	3	0.68	PREDICTED: Sus scrofa prolow-density lipoprotein receptor-related protein 1-like (LOC100517740), mRNA /cds=p(1,1281) /gb=XM_003134833 /gi=311275719 /ug=Ssc.82672 /len=1281	GO:0043005//neuron projection;GO:0005626//insoluble fraction;GO:0030135//coated vesicle;GO:0044297//cell body;GO:0016021//integral to membrane;GO:0012505//endomembrane system	GO:0004871//signal transducer activity;GO:0046872//metal ion binding;GO:0019899//enzyme binding;GO:0034185//apolipoprotein binding	GO:0006909//phagocytosis;GO:0044260;GO:0016055//Wnt receptor signaling pathway;GO:0051050//positive regulation of transport;GO:0007186//G-protein coupled receptor protein signaling pathway;GO:0010874//regulation of cholesterol efflux;GO:0045767//regulation of anti-apoptosis;GO:0010517//regulation of phospholipase activity;GO:0032502//developmental process;GO:0032501//multicellular organismal proc…	gi|311275720|ref|XP_003134881.1|/0/PREDICTED: prolow-density lipoprotein receptor-related protein 1-like [Sus scrofa]	gnl|UG|Ssc_S58301566
gnl|UG|Ssc_S26392746	10	2.08	8	1.66	33	7.46	BW958096 full-length enriched swine cDNA library, adult alveolar macrophage Sus scrofa cDNA clone AMP010044C10 5', mRNA sequence /clone=AMP010044C10 /clone_end=5' /gb=BW958096 /gi=71971972 /ug=Ssc.78803 /len=698	-	-	-	-	gnl|UG|Ssc_S26392746
gnl|UG|Ssc_S40242165	15	3.12	20	4.16	13	2.94	rlnt34c_o16.y1 lnt Sus scrofa cDNA 5', mRNA sequence /clone_end=5' /gb=EW337072 /gi=182876879 /ug=Ssc.68597 /len=346	-	-	-	-	gnl|UG|Ssc_S40242165
gnl|UG|Ssc_S58314326	972	202.03	1055	219.36	675	152.6	PREDICTED: Sus scrofa hypothetical protein LOC100515992 (LOC100515992), mRNA /cds=p(1,696) /gb=XM_003122079 /gi=311246213 /ug=Ssc.31694 /len=1599	GO:0031224//intrinsic to membrane;GO:0031234//extrinsic to internal side of plasma membrane	GO:0017111//nucleoside-triphosphatase activity;GO:0060089;GO:0005515//protein binding	GO:0044267//cellular protein metabolic process;GO:0007267//cell-cell signaling;GO:0033762//response to glucagon stimulus;GO:0009207;GO:0015980//energy derivation by oxidation of organic compounds;GO:0007166//cell surface receptor linked signaling pathway	gi|311246214|ref|XP_003122127.1|/3.29448e-84/PREDICTED: hypothetical protein LOC100515992 [Sus scrofa]	gnl|UG|Ssc_S58314326
gnl|UG|Ssc_S35168819	64	13.3	37	7.69	58	13.11	Sus scrofa mRNA, clone:THY010027E05, expressed in thymus /gb=AK238767 /gi=115550906 /ug=Ssc.39147 /len=1296	-	-	-	-	gnl|UG|Ssc_S35168819
gnl|UG|Ssc_S40046256	16	3.33	8	1.66	12	2.71	reru31c_g21.y1 eru Sus scrofa cDNA 5', mRNA sequence /clone_end=5' /gb=EW141163 /gi=182529557 /ug=Ssc.24473 /len=399	-	-	-	-	gnl|UG|Ssc_S40046256
gnl|UG|Ssc_S23693016	2	0.42	6	1.25	11	2.49	1099781 MARC 4PIG Sus scrofa cDNA 3', mRNA sequence /clone_end=3' /gb=DN104115 /gi=59777782 /ug=Ssc.40634 /len=813	-	-	-	-	gnl|UG|Ssc_S23693016
gnl|UG|Ssc_S6072859	18	3.74	65	13.52	29	6.56	UNL-P-FN-bk-e-01-0-UNL.s1 UNL-P-FN Sus scrofa cDNA clone UNL-P-FN-bk-e-01-0-UNL 3', mRNA sequence /clone=UNL-P-FN-bk-e-01-0-UNL /clone_end=3' /gb=BI182374 /gi=14656783 /ug=Ssc.11404 /len=906	-	-	-	-	gnl|UG|Ssc_S6072859
gnl|UG|Ssc_S23213388	417	86.67	268	55.72	166	37.53	Sus scrofa clone Clu_20122.scr.msk.p1.Contig2, mRNA sequence /gb=AY609589 /gi=52351184 /ug=Ssc.2923 /len=1320	GO:0000313;GO:0043231//intracellular membrane-bounded organelle	GO:0005198//structural molecule activity	GO:0010467//gene expression	gi|172046087|sp|Q2TBK2.2|RM09_BOVIN/2.36856e-114/RecName: Full=39S ribosomal protein L9, mitochondrial; Short=L9mt; Short=MRP-L9; Flags: Precursor	gnl|UG|Ssc_S23213388
gnl|UG|Ssc_S29989773	4	0.83	4	0.83	2	0.45	PDUts2087E08 Porcine testis cDNA library II Sus scrofa cDNA clone PDUts2087E08 5', mRNA sequence /clone=PDUts2087E08 /clone_end=5' /gb=CX064247 /gi=84140389 /ug=Ssc.33642 /len=515	-	-	-	-	gnl|UG|Ssc_S29989773
gnl|UG|Ssc_S16350538	0	0	3	0.62	2	0.45	AU296136 full-length enriched pig cDNA library, main and accessory olfactory bulb Sus scrofa cDNA clone olf_051_F08 5', mRNA sequence /clone=olf_051_F08 /clone_end=5' /gb=AU296136 /gi=32948699 /ug=Ssc.60389 /len=666	-	-	-	gi|311261984|ref|XP_003128961.1|/3.3678e-94/PREDICTED: uncharacterized protein C4orf19-like [Sus scrofa]	gnl|UG|Ssc_S16350538
gnl|UG|Ssc_S23213123	6	1.25	0	0	12	2.71	Sus scrofa clone Clu_38029.scr.msk.p1.Contig1, mRNA sequence /gb=AY609885 /gi=52351455 /ug=Ssc.19540 /len=1104	GO:0015630//microtubule cytoskeleton	GO:0046872//metal ion binding;GO:0008092//cytoskeletal protein binding	GO:0000226//microtubule cytoskeleton organization	gi|311257146|ref|XP_003126975.1|/6.53068e-96/PREDICTED: tubulin polymerization-promoting protein family member 3-like isoform 1 [Sus scrofa]	gnl|UG|Ssc_S23213123
gnl|UG|Ssc_S17515631	3	0.62	8	1.66	20	4.52	BX670200 Sus Scrofa library (scac) Sus scrofa cDNA clone scac0034.i.19 3prim, mRNA sequence /clone=scac0034.i.19 /clone_end=3' /gb=BX670200 /gi=90238775 /ug=Ssc.57504 /len=768	-	-	-	-	gnl|UG|Ssc_S17515631
gnl|UG|Ssc_S17515276	38	7.9	40	8.32	38	8.59	BX669845 Sus Scrofa library (scac) Sus scrofa cDNA clone scac0030.n.24 5prim, mRNA sequence /clone=scac0030.n.24 /clone_end=5' /gb=BX669845 /gi=90236892 /ug=Ssc.81850 /len=728	GO:0005626//insoluble fraction;GO:0016021//integral to membrane	GO:0016791//phosphatase activity	GO:0007276//gamete generation;GO:0016311//dephosphorylation;GO:0007186//G-protein coupled receptor protein signaling pathway;GO:0006643//membrane lipid metabolic process;GO:0030518//steroid hormone receptor signaling pathway;GO:0008283//cell proliferation;GO:0006464//protein modification process	gi|114600252|ref|XP_001145919.1|/2.15957e-31/PREDICTED: phosphatidic acid phosphatase type 2A isoform 1 [Pan troglodytes]	gnl|UG|Ssc_S17515276
gnl|UG|Ssc_S55293665	0	0	0	0	2	0.45	FS671924 full-length enriched swine cDNA library, adult kidney Sus scrofa cDNA clone KDN010010C01 5', mRNA sequence /clone=KDN010010C01 /clone_end=5' /gb=FS671924 /gi=288290156 /ug=Ssc.37458 /len=948	-	-	-	-	gnl|UG|Ssc_S55293665
gnl|UG|Ssc_S35167733	348	72.33	771	160.31	1063	240.31	Sus scrofa mRNA, clone:THY010074B03, expressed in thymus /gb=AK239199 /gi=115552006 /ug=Ssc.21045 /len=2191	GO:0005681//spliceosomal complex;GO:0016604//nuclear body	GO:0003676//nucleic acid binding;GO:0046914//transition metal ion binding;GO:0019904//protein domain specific binding	GO:0000377;GO:0006405//RNA export from nucleus;GO:0006397//mRNA processing;GO:0006353//transcription termination, DNA-dependent	gi|297708041|ref|XP_002830789.1|/1.12627e-48/PREDICTED: splicing factor U2AF 35 kDa subunit-like isoform 1 [Pongo abelii]	gnl|UG|Ssc_S35167733
gnl|UG|Ssc_S39886190	22	4.57	19	3.95	17	3.84	rcmu34_e21.y1 cmu Sus scrofa cDNA 5', mRNA sequence /clone_end=5' /gb=EV981265 /gi=178531911 /ug=Ssc.65620 /len=417	-	-	-	-	gnl|UG|Ssc_S39886190
gnl|UG|Ssc_S17513411	0	0	0	0	2	0.45	BX667980 Sus Scrofa library (scac) Sus scrofa cDNA clone scac0026.n.17 5prim, mRNA sequence /clone=scac0026.n.17 /clone_end=5' /gb=BX667980 /gi=90245562 /ug=Ssc.49551 /len=862	-	-	-	gi|194208189|ref|XP_001496637.2|/5.62949e-29/PREDICTED: similar to LOC509263 protein [Equus caballus]	gnl|UG|Ssc_S17513411
gnl|UG|Ssc_S35172522	4	0.83	0	0	2	0.45	Sus scrofa mRNA, clone:OVRM10006E08, expressed in ovary /gb=AK234686 /gi=115547313 /ug=Ssc.21200 /len=2693	GO:0043231//intracellular membrane-bounded organelle	GO:0046914//transition metal ion binding;GO:0003676//nucleic acid binding	GO:0010467//gene expression	gi|311259605|ref|XP_003128178.1|/0/PREDICTED: zinc finger protein 329-like [Sus scrofa]	gnl|UG|Ssc_S35172522
gnl|UG|Ssc_S18384205	7	1.45	4	0.83	6	1.36	935294 MARC 4PIG Sus scrofa cDNA 3', mRNA sequence /clone_end=3' /gb=CK464314 /gi=40835595 /ug=Ssc.43775 /len=713	-	-	-	-	gnl|UG|Ssc_S18384205
gnl|UG|Ssc_S58309151	0	0	5	1.04	2	0.45	PREDICTED: Sus scrofa zinc finger CCCH domain-containing protein 4-like (LOC100515084), mRNA /cds=p(62,3829) /gb=XM_003127242 /gi=311257791 /ug=Ssc.77384 /len=3829	-	-	-	gi|311257792|ref|XP_003127290.1|/0/PREDICTED: LOW QUALITY PROTEIN: zinc finger CCCH domain-containing protein 4-like [Sus scrofa]	gnl|UG|Ssc_S58309151
gnl|UG|Ssc_S18360835	0	0	2	0.42	0	0	916995 MARC 4PIG Sus scrofa cDNA 3', mRNA sequence /clone_end=3' /gb=CK456325 /gi=40803539 /ug=Ssc.84585 /len=832	-	-	-	-	gnl|UG|Ssc_S18360835
gnl|UG|Ssc_S55325297	4	0.83	5	1.04	11	2.49	Sus scrofa mRNA, clone:PTG010055A01, expressed in pituitary gland /gb=AK349354 /gi=288779529 /ug=Ssc.77869 /len=1454	GO:0044424//intracellular part	GO:0005488//binding	GO:0048514//blood vessel morphogenesis	gi|122692579|ref|NP_001073748.1|/3.90463e-105/PDZ domain-containing protein GIPC2 [Bos taurus]	gnl|UG|Ssc_S55325297
gnl|UG|Ssc_S39765286	8	1.66	4	0.83	10	2.26	raor026_b19.y1 aor Sus scrofa cDNA 5', mRNA sequence /clone_end=5' /gb=EV860564 /gi=178583909 /ug=Ssc.32412 /len=380	-	-	-	-	gnl|UG|Ssc_S39765286
gnl|UG|Ssc_S23763835	23	4.78	65	13.52	60	13.56	1121563 MARC 4PIG Sus scrofa cDNA 5', mRNA sequence /clone_end=5' /gb=DN121454 /gi=59815733 /ug=Ssc.22547 /len=850	-	-	-	-	gnl|UG|Ssc_S23763835
gnl|UG|Ssc_S55323206	15	3.12	25	5.2	29	6.56	Sus scrofa mRNA, clone:SPL010087E05, expressed in spleen /gb=AK350536 /gi=288781666 /ug=Ssc.26209 /len=2268	GO:0044424//intracellular part	-	-	gi|300798663|ref|NP_001180104.1|/0/spermatogenesis-associated serine-rich protein 2 [Bos taurus]	gnl|UG|Ssc_S55323206
gnl|UG|Ssc_S39982527	211	43.86	122	25.37	62	14.02	rebs04c_c19.y1 ebs Sus scrofa cDNA 5', mRNA sequence /clone_end=5' /gb=EW077592 /gi=181337908 /ug=Ssc.66839 /len=559	-	-	-	-	gnl|UG|Ssc_S39982527
gnl|UG|Ssc_S34530926	10	2.08	9	1.87	24	5.43	DB805391 full-length enriched swine cDNA library, adult skin Sus scrofa cDNA clone SKNB10089H03 5', mRNA sequence /clone=SKNB10089H03 /clone_end=5' /gb=DB805391 /gi=112762695 /ug=Ssc.30065 /len=531	-	-	-	-	gnl|UG|Ssc_S34530926
gnl|UG|Ssc_S58303041	36	7.48	16	3.33	15	3.39	PREDICTED: Sus scrofa pleckstrin homology domain-containing family A member 2-like (LOC100522834), mRNA /cds=p(24,1301) /gb=XM_003133361 /gi=311272343 /ug=Ssc.44874 /len=2202	GO:0016020//membrane;GO:0032991//macromolecular complex;GO:0043231//intracellular membrane-bounded organelle	GO:0035091//phosphatidylinositol binding;GO:0019904//protein domain specific binding	-	gi|311272344|ref|XP_003133409.1|/0/PREDICTED: pleckstrin homology domain-containing family A member 2-like [Sus scrofa]	gnl|UG|Ssc_S58303041
gnl|UG|Ssc_S39823422	2	0.42	0	0	2	0.45	rcbr0_008719.y1 cbr Sus scrofa cDNA 5', mRNA sequence /clone_end=5' /gb=EV918700 /gi=178617824 /ug=Ssc.95464 /len=396	GO:0005626//insoluble fraction;GO:0031224//intrinsic to membrane;GO:0031090//organelle membrane;GO:0005903//brush border;GO:0005740//mitochondrial envelope;GO:0005886//plasma membrane	GO:0005543//phospholipid binding;GO:0008170//N-methyltransferase activity	GO:0032270//positive regulation of cellular protein metabolic process;GO:0046470//phosphatidylcholine metabolic process;GO:0006575//cellular modified amino acid metabolic process;GO:0010033//response to organic substance;GO:0008283//cell proliferation;GO:0006730//one-carbon metabolic process;GO:0006790//sulfur compound metabolic process;GO:0001101//response to acid;GO:0007584//response to nutrient	gi|297700201|ref|XP_002827146.1|/5.77455e-34/PREDICTED: phosphatidylethanolamine N-methyltransferase-like isoform 1 [Pongo abelii]	gnl|UG|Ssc_S39823422
gnl|UG|Ssc_S16762399	35	7.27	42	8.73	58	13.11	821313 MARC 3PIG Sus scrofa cDNA 3', mRNA sequence /clone_end=3' /gb=CF360017 /gi=34157309 /ug=Ssc.41407 /len=645	-	-	-	gi|209553980|gb|AAA39398.2|/2.03011e-08/ORF2 [Mus musculus domesticus]	gnl|UG|Ssc_S16762399
gnl|UG|Ssc_S58303643	108	22.45	114	23.7	144	32.55	PREDICTED: Sus scrofa GC-rich sequence DNA-binding factor 1-like (LOC100525128), mRNA /cds=p(68,2815) /gb=XM_003132753 /gi=311270184 /ug=Ssc.7449 /len=3913	GO:0043231//intracellular membrane-bounded organelle;GO:0044444//cytoplasmic part	GO:0003676//nucleic acid binding;GO:0001071//nucleic acid binding transcription factor activity	GO:0006351//transcription, DNA-dependent	gi|311270185|ref|XP_003132801.1|/0/PREDICTED: LOW QUALITY PROTEIN: GC-rich sequence DNA-binding factor 1-like [Sus scrofa]	gnl|UG|Ssc_S58303643
gnl|UG|Ssc_S6046466	2	0.42	4	0.83	6	1.36	373160 MARC 2PIG Sus scrofa cDNA 5', mRNA sequence /clone_end=5' /gb=BI344640 /gi=15037929 /ti=470950398 /ug=Ssc.6179 /len=409	-	-	-	-	gnl|UG|Ssc_S6046466
gnl|UG|Ssc_S19546889	10	2.08	7	1.46	0	0	952535 MARC 4PIG Sus scrofa cDNA 3', mRNA sequence /clone_end=3' /gb=CN163073 /gi=46177503 /ug=Ssc.11394 /len=928	-	-	-	-	gnl|UG|Ssc_S19546889
gnl|UG|Ssc_S31123358	8	1.66	19	3.95	13	2.94	1550538 MARC 3PIG Sus scrofa cDNA 5', mRNA sequence /clone_end=5' /gb=DY427196 /gi=87228499 /ug=Ssc.12223 /len=662	-	-	-	-	gnl|UG|Ssc_S31123358
gnl|UG|Ssc_S58312607	224	46.56	108	22.46	147	33.23	PREDICTED: Sus scrofa tetratricopeptide repeat domain 37 (TTC37), mRNA /cds=p(1,1371) /gb=XM_003123795 /gi=311249862 /ug=Ssc.2435 /len=2109	-	-	-	gi|311249863|ref|XP_003123843.1|/0/PREDICTED: tetratricopeptide repeat protein 37-like [Sus scrofa]	gnl|UG|Ssc_S58312607
gnl|UG|Ssc_S58306653	23	4.78	28	5.82	49	11.08	PREDICTED: Sus scrofa NADPH oxidase 4-like (LOC100523132), mRNA /cds=p(1,684) /gb=XM_003129744 /gi=311263679 /ug=Ssc.60530 /len=1094	GO:0031224//intrinsic to membrane;GO:0043231//intracellular membrane-bounded organelle;GO:0005924//cell-substrate adherens junction;GO:0031090//organelle membrane	GO:0019825//oxygen binding;GO:0050664//oxidoreductase activity, acting on NADH or NADPH, oxygen as acceptor;GO:0050662//coenzyme binding;GO:0005506//iron ion binding	GO:0006952//defense response;GO:0006801//superoxide metabolic process;GO:0032989;GO:0007568//aging;GO:0008283//cell proliferation	gi|311263680|ref|XP_003129792.1|/1.34588e-117/PREDICTED: NADPH oxidase 4-like [Sus scrofa]	gnl|UG|Ssc_S58306653
gnl|UG|Ssc_S39776686	2	0.42	8	1.66	3	0.68	rpbfe0118_j20.y1 bfe Sus scrofa cDNA 5', mRNA sequence /clone_end=5' /gb=EV871964 /gi=178522247 /ug=Ssc.64623 /len=570	-	-	-	-	gnl|UG|Ssc_S39776686
gnl|UG|Ssc_S58303189	86	17.87	113	23.5	121	27.35	PREDICTED: Sus scrofa sterile alpha motif domain containing 4B (SAMD4B), mRNA /cds=p(199,2286) /gb=XM_003133211 /gi=311271950 /ug=Ssc.37688 /len=3498	-	GO:0005488//binding	-	gi|311271951|ref|XP_003133259.1|/0/PREDICTED: protein Smaug homolog 2-like [Sus scrofa]	gnl|UG|Ssc_S58303189
gnl|UG|Ssc_S46876374	15	3.12	32	6.65	11	2.49	PREDICTED: Sus scrofa glycosyltransferase-like domain containing 1 (GTDC1), mRNA /cds=p(1,1287) /gb=XM_001926936 /gi=311272098 /ug=Ssc.11595 /len=3555	-	GO:0016740//transferase activity	GO:0008152//metabolic process	gi|311272099|ref|XP_001926971.2|/0/PREDICTED: glycosyltransferase-like domain-containing protein 1-like [Sus scrofa]	gnl|UG|Ssc_S46876374
gnl|UG|Ssc_S35173035	27	5.61	39	8.11	33	7.46	Sus scrofa mRNA, clone:SPL010073C04, expressed in spleen /gb=AK237646 /gi=115546800 /ug=Ssc.50196 /len=2679	-	-	-	-	gnl|UG|Ssc_S35173035
gnl|UG|Ssc_S5980976	0	0	0	0	3	0.68	Z94858 Pig ovarian granulosa cell mRNA Sus scrofa cDNA clone b9, mRNA sequence /clone=b9 /gb=Z94858 /gi=2765810 /ug=Ssc.972 /len=220	-	-	-	-	gnl|UG|Ssc_S5980976
gnl|UG|Ssc_S58307126	12	2.49	10	2.08	34	7.69	PREDICTED: Sus scrofa hypothetical protein LOC100520206 (LOC100520206), mRNA /cds=p(1,723) /gb=XM_003129271 /gi=311262714 /ug=Ssc.62615 /len=1006	GO:0005578//proteinaceous extracellular matrix	GO:0005488//binding	GO:0035295//tube development;GO:0050794//regulation of cellular process;GO:0031589//cell-substrate adhesion	gi|311262715|ref|XP_003129319.1|/8.724e-121/PREDICTED: hypothetical protein LOC100520206 [Sus scrofa]	gnl|UG|Ssc_S58307126
gnl|UG|Ssc_S34499686	0	0	0	0	2	0.45	DB811986 full-length enriched swine cDNA library, adult ovary Sus scrofa cDNA 3', mRNA sequence /clone=OVRM10011A03 /clone_end=3' /gb=DB811986 /gi=112769946 /ug=Ssc.16339 /len=757	GO:0005635//nuclear envelope	GO:0022892	GO:0006605//protein targeting	gi|301773026|ref|XP_002921934.1|/4.13102e-36/PREDICTED: importin subunit alpha-7-like [Ailuropoda melanoleuca]	gnl|UG|Ssc_S34499686
gnl|UG|Ssc_S55257856	0	0	3	0.62	0	0	FS650091 full-length enriched swine cDNA library, adult back fat Sus scrofa cDNA clone BKFL10032D05 5', mRNA sequence /clone=BKFL10032D05 /clone_end=5' /gb=FS650091 /gi=288257389 /ug=Ssc.93304 /len=696	GO:0005911//cell-cell junction;GO:0016021//integral to membrane;GO:0031252//cell leading edge;GO:0044444//cytoplasmic part	GO:0050839//cell adhesion molecule binding;GO:0004871//signal transducer activity;GO:0004725//protein tyrosine phosphatase activity	GO:0007411//axon guidance;GO:0001525//angiogenesis;GO:0010594//regulation of endothelial cell migration;GO:0001935//endothelial cell proliferation;GO:0016337//cell-cell adhesion;GO:0023052//signaling;GO:0006464//protein modification process;GO:0003407//neural retina development	gi|301764425|ref|XP_002917634.1|/2.29697e-128/PREDICTED: receptor-type tyrosine-protein phosphatase mu-like [Ailuropoda melanoleuca]	gnl|UG|Ssc_S55257856
gnl|UG|Ssc_S18377815	0	0	9	1.87	0	0	922271 MARC 4PIG Sus scrofa cDNA 3', mRNA sequence /clone_end=3' /gb=CK457928 /gi=40829209 /ug=Ssc.83357 /len=825	-	-	-	-	gnl|UG|Ssc_S18377815
gnl|UG|Ssc_S55319044	0	0	0	0	3	0.68	Sus scrofa mRNA, clone:MLN010029F04, expressed in mesenteric lymph nodes /gb=AK346647 /gi=288785840 /ug=Ssc.44572 /len=1111	-	-	-	-	gnl|UG|Ssc_S55319044
gnl|UG|Ssc_S26712830	0	0	0	0	2	0.45	AJ948914 KN404_1 Sus scrofa cDNA clone C0007740b07 3', mRNA sequence /clone=C0007740b07 /clone_end=3' /gb=AJ948914 /gi=74365730 /ug=Ssc.45788 /len=842	-	-	-	-	gnl|UG|Ssc_S26712830
gnl|UG|Ssc_S58303048	233	48.43	634	131.83	423	95.63	PREDICTED: Sus scrofa sorbin and SH3 domain-containing protein 2-like (LOC100516647), mRNA /cds=p(17,313) /gb=XM_003133343 /gi=311272320 /ug=Ssc.6788 /len=2411	GO:0005856//cytoskeleton;GO:0043231//intracellular membrane-bounded organelle;GO:0031674//I band	GO:0046914//transition metal ion binding;GO:0030674//protein binding, bridging;GO:0005198//structural molecule activity	-	gi|311272321|ref|XP_003133391.1|/5.45746e-52/PREDICTED: sorbin and SH3 domain-containing protein 2-like [Sus scrofa]	gnl|UG|Ssc_S58303048
gnl|UG|Ssc_S55323418	16	3.33	31	6.45	42	9.49	Sus scrofa mRNA, clone:BKFL10021E09, expressed in back fat /gb=AK344063 /gi=288781454 /ug=Ssc.93684 /len=1554	-	-	-	-	gnl|UG|Ssc_S55323418
gnl|UG|Ssc_S55321731	34	7.07	30	6.24	55	12.43	Sus scrofa mRNA, clone:ITT010021E08, expressed in small intestine /gb=AK344954 /gi=288783141 /ug=Ssc.81870 /len=2188	-	-	-	gi|260909098|gb|ACX54186.1|/3.98683e-07/APOBEC3 splice variant [Sus scrofa]	gnl|UG|Ssc_S55321731
gnl|UG|Ssc_S18358841	3	0.62	2	0.42	3	0.68	911569 MARC 4PIG Sus scrofa cDNA 5', mRNA sequence /clone_end=5' /gb=CK454282 /gi=40801496 /ug=Ssc.34503 /len=830	-	-	-	-	gnl|UG|Ssc_S18358841
gnl|UG|Ssc_S18553732	0	0	3	0.62	3	0.68	BX922383 Sus Scrofa library (scan) Sus scrofa cDNA clone scan0020.o.09 5prim, mRNA sequence /clone=scan0020.o.09 /clone_end=5' /gb=BX922383 /gi=90235686 /ug=Ssc.4222 /len=871	GO:0044429//mitochondrial part	GO:0046914//transition metal ion binding;GO:0016790//thiolester hydrolase activity	GO:0006749//glutathione metabolic process	gi|149052065|gb|EDM03882.1|/2.42849e-116/hydroxyacyl glutathione hydrolase [Rattus norvegicus]	gnl|UG|Ssc_S18553732
gnl|UG|Ssc_S40568082	7	1.45	15	3.12	14	3.16	rton1204b_j15.y1 ton Sus scrofa cDNA 5', mRNA sequence /clone_end=5' /gb=EW654795 /gi=183171248 /ug=Ssc.69764 /len=526	-	-	-	-	gnl|UG|Ssc_S40568082
gnl|UG|Ssc_S35171810	0	0	5	1.04	0	0	Sus scrofa mRNA, clone:TCH010027E12, expressed in trachea /gb=AK238009 /gi=115548025 /ug=Ssc.72067 /len=1294	-	-	-	-	gnl|UG|Ssc_S35171810
gnl|UG|Ssc_S18358696	32	6.65	66	13.72	49	11.08	911410 MARC 4PIG Sus scrofa cDNA 5', mRNA sequence /clone_end=5' /gb=CK454137 /gi=40801351 /ug=Ssc.3122 /len=860	GO:0043256//laminin complex;GO:0030054//cell junction	GO:0005198//structural molecule activity;GO:0046625//sphingolipid binding	GO:0061138;GO:0030030//cell projection organization;GO:0007165//signal transduction;GO:0048754//branching morphogenesis of a tube;GO:0006935//chemotaxis;GO:0030859//polarized epithelial cell differentiation;GO:0048514//blood vessel morphogenesis	gi|301764429|ref|XP_002917635.1|/7.27143e-107/PREDICTED: laminin subunit alpha-1-like [Ailuropoda melanoleuca]	gnl|UG|Ssc_S18358696
gnl|UG|Ssc_S18554121	15	3.12	17	3.53	19	4.3	BX922772 Sus Scrofa library (scan) Sus scrofa cDNA clone scan0017.c.24 5prim, mRNA sequence /clone=scan0017.c.24 /clone_end=5' /gb=BX922772 /gi=90241044 /ug=Ssc.73818 /len=752	-	-	-	-	gnl|UG|Ssc_S18554121
gnl|UG|Ssc_S58304229	171	35.54	331	68.82	72	16.28	PREDICTED: Sus scrofa histone-lysine N-methyltransferase SETD2-like (LOC100517190), mRNA /cds=p(202,8451) /gb=XM_003132171 /gi=311268801 /ug=Ssc.4269 /len=9133	GO:0043231//intracellular membrane-bounded organelle;GO:0043232	GO:0003676//nucleic acid binding;GO:0046872//metal ion binding;GO:0016279//protein-lysine N-methyltransferase activity	GO:0034968//histone lysine methylation;GO:0018022//peptidyl-lysine methylation;GO:0006351//transcription, DNA-dependent;GO:0010033//response to organic substance	gi|311268802|ref|XP_003132219.1|/0/PREDICTED: histone-lysine N-methyltransferase SETD2-like [Sus scrofa]	gnl|UG|Ssc_S58304229
gnl|UG|Ssc_S31120866	6	1.25	0	0	8	1.81	1543545 MARC 3PIG Sus scrofa cDNA 5', mRNA sequence /clone_end=5' /gb=DY424704 /gi=87226007 /ug=Ssc.95254 /len=664	-	-	-	gi|311254332|ref|XP_003125814.1|/2.73108e-11/PREDICTED: DNA-binding protein RFX5-like [Sus scrofa]	gnl|UG|Ssc_S31120866
gnl|UG|Ssc_S21542626	23	4.78	18	3.74	22	4.97	UMC-pd12fol-001-c03 Day 12 ovarian follicle pd12fol Sus scrofa cDNA 3', mRNA sequence /clone_end=3' /gb=CO951082 /gi=51328073 /ug=Ssc.86191 /len=312	-	-	-	-	gnl|UG|Ssc_S21542626
gnl|UG|Ssc_S23696562	18	3.74	63	13.1	37	8.36	1105131 MARC 4PIG Sus scrofa cDNA 5', mRNA sequence /clone_end=5' /gb=DN107665 /gi=59782928 /ug=Ssc.44140 /len=892	-	-	-	-	gnl|UG|Ssc_S23696562
gnl|UG|Ssc_S18383636	44	9.15	51	10.6	49	11.08	934698 MARC 4PIG Sus scrofa cDNA 3', mRNA sequence /clone_end=3' /gb=CK463769 /gi=40835050 /ug=Ssc.12561 /len=814	-	-	-	-	gnl|UG|Ssc_S18383636
gnl|UG|Ssc_S34509424	2	0.42	0	0	0	0	DB806415 full-length enriched swine cDNA library, adult alveolar macrophage Sus scrofa cDNA 3', mRNA sequence /clone=AMP010087E04 /clone_end=3' /gb=DB806415 /gi=112773489 /ug=Ssc.15920 /len=821	GO:0005759//mitochondrial matrix	GO:0010843//promoter binding;GO:0001071//nucleic acid binding transcription factor activity	GO:0006355//regulation of transcription, DNA-dependent;GO:0006260//DNA replication;GO:0006352//transcription initiation, DNA-dependent;GO:0007005//mitochondrion organization	gi|198282001|ref|NP_001123683.1|/1.35022e-14/transcription factor A, mitochondrial precursor [Sus scrofa]	gnl|UG|Ssc_S34509424
gnl|UG|Ssc_S39813441	104	21.62	143	29.73	263	59.46	rcbl0_015240.y1 cbl Sus scrofa cDNA 5', mRNA sequence /clone_end=5' /gb=EV908719 /gi=178590478 /ug=Ssc.89423 /len=647	-	-	-	-	gnl|UG|Ssc_S39813441
gnl|UG|Ssc_S26730257	4	0.83	6	1.25	0	0	AJ941165 CSEQRAN17 Sus scrofa cDNA clone C0007316j04 3', mRNA sequence /clone=C0007316j04 /clone_end=3' /gb=AJ941165 /gi=74357981 /ug=Ssc.9835 /len=775	-	-	-	-	gnl|UG|Ssc_S26730257
gnl|UG|Ssc_S46877753	9	1.87	6	1.25	16	3.62	PREDICTED: Sus scrofa asteroid homolog 1 (Drosophila) (ASTE1), mRNA /cds=p(128,2167) /gb=XM_001925695 /gi=311268537 /ug=Ssc.47696 /len=2259	-	GO:0016788//hydrolase activity, acting on ester bonds	GO:0006259//DNA metabolic process	gi|194040775|ref|XP_001925730.1|/0/PREDICTED: protein asteroid homolog 1 [Sus scrofa]	gnl|UG|Ssc_S46877753
gnl|UG|Ssc_S55324215	219	45.52	355	73.81	254	57.42	Sus scrofa mRNA, clone:AMP010006E05, expressed in alveolar macrophages /gb=AK343643 /gi=288780657 /ug=Ssc.5440 /len=2149	GO:0012505//endomembrane system;GO:0044459//plasma membrane part;GO:0031090//organelle membrane;GO:0043231//intracellular membrane-bounded organelle;GO:0044430//cytoskeletal part	GO:0046914//transition metal ion binding;GO:0003824//catalytic activity	-	gi|40788262|dbj|BAA23710.2|/4.92774e-49/KIAA0438 [Homo sapiens]	gnl|UG|Ssc_S55324215
gnl|UG|Ssc_S17525007	8	1.66	12	2.5	14	3.16	BX674148 Sus Scrofa library (scac) Sus scrofa cDNA clone scac0038.i.12 5prim, mRNA sequence /clone=scac0038.i.12 /clone_end=5' /gb=BX674148 /gi=90245171 /ug=Ssc.70163 /len=951	-	-	-	-	gnl|UG|Ssc_S17525007
gnl|UG|Ssc_S19537207	2	0.42	0	0	0	0	940485 MARC 4PIG Sus scrofa cDNA 3', mRNA sequence /clone_end=3' /gb=CN153375 /gi=46167805 /ug=Ssc.10757 /len=868	-	-	-	gi|301754577|ref|XP_002913123.1|/3.18099e-09/PREDICTED: e3 ubiquitin-protein ligase RNF34-like isoform 2 [Ailuropoda melanoleuca]	gnl|UG|Ssc_S19537207
gnl|UG|Ssc_S40194797	6	1.25	11	2.29	13	2.94	rjej12b_m10.y1 jej Sus scrofa cDNA 5', mRNA sequence /clone_end=5' /gb=EW289704 /gi=182540178 /ug=Ssc.85438 /len=650	-	-	-	-	gnl|UG|Ssc_S40194797
gnl|UG|Ssc_S26726447	3	0.62	0	0	8	1.81	AJ962531 KN404_2 Sus scrofa cDNA clone C0007750a21 3', mRNA sequence /clone=C0007750a21 /clone_end=3' /gb=AJ962531 /gi=74379347 /ug=Ssc.35446 /len=708	-	-	-	-	gnl|UG|Ssc_S26726447
gnl|UG|Ssc_S58306268	351	72.95	445	92.53	541	122.3	PREDICTED: Sus scrofa uncharacterized protein C7orf63-like (LOC100515790), mRNA /cds=p(271,4491) /gb=XM_003130129 /gi=311264459 /ug=Ssc.10636 /len=4629	-	-	-	gi|311264460|ref|XP_003130177.1|/0/PREDICTED: uncharacterized protein C7orf63-like [Sus scrofa]	gnl|UG|Ssc_S58306268
gnl|UG|Ssc_S55324553	110	22.86	116	24.12	113	25.55	Sus scrofa mRNA, clone:SKNB10071H12, expressed in skin /gb=AK349853 /gi=288780319 /ug=Ssc.26672 /len=2512	GO:0031981//nuclear lumen	GO:0003723//RNA binding	-	gi|311255126|ref|XP_003126083.1|/1.70485e-88/PREDICTED: nucleolar protein 12-like isoform 1 [Sus scrofa]	gnl|UG|Ssc_S55324553
gnl|UG|Ssc_S6073137	6	1.25	9	1.87	7	1.58	UNL-P-FN-bo-e-12-0-UNL.s1 UNL-P-FN Sus scrofa cDNA clone UNL-P-FN-bo-e-12-0-UNL 3', mRNA sequence /clone=UNL-P-FN-bo-e-12-0-UNL /clone_end=3' /gb=BI182767 /gi=14657176 /ug=Ssc.23411 /len=368	-	-	-	gi|258676922|gb|ACV87314.1|/1.04877e-08/IL-23 [Sus scrofa]	gnl|UG|Ssc_S6073137
gnl|UG|Ssc_S55325525	48	9.98	13	2.7	24	5.43	Sus scrofa mRNA, clone:PTG010003D08, expressed in pituitary gland /gb=AK349126 /gi=288779301 /ug=Ssc.18126 /len=1929	GO:0044297//cell body;GO:0008021//synaptic vesicle;GO:0005768//endosome;GO:0042995//cell projection;GO:0044446//intracellular organelle part;GO:0044425//membrane part;GO:0031090//organelle membrane;GO:0030141//stored secretory granule	-	GO:0006887//exocytosis;GO:0030073//insulin secretion;GO:0015980//energy derivation by oxidation of organic compounds	gi|301782027|ref|XP_002926423.1|/1.10599e-44/PREDICTED: synaptotagmin-5-like [Ailuropoda melanoleuca]	gnl|UG|Ssc_S55325525
gnl|UG|Ssc_S55323954	6	1.25	6	1.25	83	18.76	Sus scrofa mRNA, clone:AMP010023G02, expressed in alveolar macrophages /gb=AK343707 /gi=288780918 /ug=Ssc.82320 /len=778	GO:0044444//cytoplasmic part	GO:0046914//transition metal ion binding;GO:0019899//enzyme binding	GO:0001818//negative regulation of cytokine production;GO:0043433//negative regulation of transcription factor activity;GO:0043066//negative regulation of apoptosis	gi|297288630|ref|XP_002803388.1|/1.33059e-101/PREDICTED: tax1-binding protein 1 homolog [Macaca mulatta]	gnl|UG|Ssc_S55323954
gnl|UG|Ssc_S26711124	0	0	0	0	2	0.45	AJ947208 KN404_1 Sus scrofa cDNA clone C0007742m03 3', mRNA sequence /clone=C0007742m03 /clone_end=3' /gb=AJ947208 /gi=74363950 /ug=Ssc.36997 /len=879	-	-	-	-	gnl|UG|Ssc_S26711124
gnl|UG|Ssc_S55318895	7	1.45	11	2.29	21	4.75	Sus scrofa mRNA, clone:UTR010040D12, expressed in uterus /gb=AK352275 /gi=288785989 /ug=Ssc.93793 /len=1347	-	-	-	-	gnl|UG|Ssc_S55318895
gnl|UG|Ssc_S58304589	207	43.02	320	66.54	259	58.55	PREDICTED: Sus scrofa active breakpoint cluster region-related protein-like (LOC100522463), partial mRNA /cds=p(1,2507) /gb=XM_003131809 /gi=311268032 /ug=Ssc.9158 /len=5017	GO:0044444//cytoplasmic part	GO:0005088//Ras guanyl-nucleotide exchange factor activity;GO:0008047//enzyme activator activity;GO:0005488//binding	GO:0006917//induction of apoptosis;GO:0007266//Rho protein signal transduction;GO:0009966//regulation of signal transduction;GO:0007169//transmembrane receptor protein tyrosine kinase signaling pathway	gi|311268033|ref|XP_003131857.1|/0/PREDICTED: active breakpoint cluster region-related protein-like, partial [Sus scrofa]	gnl|UG|Ssc_S58304589
gnl|UG|Ssc_S55319239	3473	721.85	4402	915.29	2195	496.22	Sus scrofa mRNA, clone:LVRM10186F11, expressed in liver /gb=AK346453 /gi=288785645 /ug=Ssc.47463 /len=1867	GO:0044444//cytoplasmic part;GO:0043231//intracellular membrane-bounded organelle	GO:0048029//monosaccharide binding	GO:0006950//response to stress;GO:0016337//cell-cell adhesion	gi|149721753|ref|XP_001496442.1|/7.40637e-131/PREDICTED: similar to Collectin-10 precursor (Collectin liver protein 1) (CL-L1) (Collectin-34) [Equus caballus]	gnl|UG|Ssc_S55319239
gnl|UG|Ssc_S21560026	0	0	0	0	2	0.45	UMC-p8mm4-006-b07 8mm ovarian follicle p8mm Sus scrofa cDNA 3', mRNA sequence /clone_end=3' /gb=CO948537 /gi=51325483 /ug=Ssc.40236 /len=407	-	-	-	-	gnl|UG|Ssc_S21560026
gnl|UG|Ssc_S26723898	2	0.42	0	0	0	0	AJ959982 KN404_2 Sus scrofa cDNA clone C0007757k02 3', mRNA sequence /clone=C0007757k02 /clone_end=3' /gb=AJ959982 /gi=74376798 /ug=Ssc.35787 /len=702	-	-	-	-	gnl|UG|Ssc_S26723898
gnl|UG|Ssc_S58309075	4	0.83	8	1.66	12	2.71	PREDICTED: Sus scrofa splicing factor, arginine/serine-rich 19-like (LOC100521196), mRNA /cds=p(89,1663) /gb=XM_003127343 /gi=311257948 /ug=Ssc.11730 /len=1663	-	GO:0005488//binding	GO:0006396//RNA processing	gi|311257949|ref|XP_003127391.1|/2.11742e-174/PREDICTED: splicing factor, arginine/serine-rich 19-like [Sus scrofa]	gnl|UG|Ssc_S58309075
gnl|UG|Ssc_S26727997	2	0.42	0	0	0	0	AJ964081 KN404_2 Sus scrofa cDNA clone C0007748c17 3', mRNA sequence /clone=C0007748c17 /clone_end=3' /gb=AJ964081 /gi=74380897 /ug=Ssc.35290 /len=833	-	-	-	-	gnl|UG|Ssc_S26727997
gnl|UG|Ssc_S39775717	5	1.04	7	1.46	5	1.13	rpbfe0140_e9.y1 bfe Sus scrofa cDNA 5', mRNA sequence /clone_end=5' /gb=EV870995 /gi=178611997 /ug=Ssc.41436 /len=659	-	-	-	-	gnl|UG|Ssc_S39775717
gnl|UG|Ssc_S55237924	2	0.42	0	0	3	0.68	FS642155 full-length enriched swine cDNA library, adult brain (frontal lobe) Sus scrofa cDNA clone BFLT10026H07 5', mRNA sequence /clone=BFLT10026H07 /clone_end=5' /gb=FS642155 /gi=288231664 /ug=Ssc.27083 /len=778	-	-	-	gi|297464343|ref|XP_001788855.2|/1.45679e-09/PREDICTED: zinc finger protein 300-like [Bos taurus]	gnl|UG|Ssc_S55237924
gnl|UG|Ssc_S40404002	12	2.49	12	2.5	9	2.03	rpgl03_l15.y1 pgl Sus scrofa cDNA 5', mRNA sequence /clone_end=5' /gb=EW498609 /gi=182740244 /ug=Ssc.69190 /len=594	-	-	-	-	gnl|UG|Ssc_S40404002
gnl|UG|Ssc_S58314933	19	3.95	9	1.87	7	1.58	PREDICTED: Sus scrofa BCL2/adenovirus E1B 19 kDa protein-interacting protein 2-like (LOC100521534), mRNA /cds=p(1,1242) /gb=XM_003121469 /gi=311244633 /ug=Ssc.71097 /len=1299	GO:0012505//endomembrane system;GO:0043227//membrane-bounded organelle;GO:0044444//cytoplasmic part	GO:0046872//metal ion binding;GO:0008047//enzyme activator activity	GO:0045597//positive regulation of cell differentiation;GO:0043066//negative regulation of apoptosis	gi|311244634|ref|XP_003121517.1|/0/PREDICTED: BCL2/adenovirus E1B 19 kDa protein-interacting protein 2-like [Sus scrofa]	gnl|UG|Ssc_S58314933
gnl|UG|Ssc_S26720098	0	0	0	0	2	0.45	AJ956182 KN404_2 Sus scrofa cDNA clone C0007755i04 3', mRNA sequence /clone=C0007755i04 /clone_end=3' /gb=AJ956182 /gi=74372998 /ug=Ssc.46092 /len=706	-	-	-	-	gnl|UG|Ssc_S26720098
gnl|UG|Ssc_S58315100	228	47.39	158	32.85	141	31.88	PREDICTED: Sus scrofa midasin-like (LOC100525196), mRNA /cds=p(1,954) /gb=XM_003121306 /gi=311244190 /ug=Ssc.2249 /len=2211	GO:0043231//intracellular membrane-bounded organelle	GO:0017111//nucleoside-triphosphatase activity;GO:0005515//protein binding;GO:0032559	GO:0006461//protein complex assembly;GO:0009207	gi|311244191|ref|XP_003121354.1|/2.61356e-178/PREDICTED: midasin-like [Sus scrofa]	gnl|UG|Ssc_S58315100
gnl|UG|Ssc_S21553042	0	0	2	0.42	4	0.9	UMC-p4mm1-001-h06 4mm ovarian follicle p4mm Sus scrofa cDNA 3', mRNA sequence /clone_end=3' /gb=CO944009 /gi=51310768 /ug=Ssc.86381 /len=477	-	-	-	-	gnl|UG|Ssc_S21553042
gnl|UG|Ssc_S58311466	77	16	190	39.51	169	38.21	PREDICTED: Sus scrofa lysine-specific demethylase 3A-like (LOC100517522), mRNA /cds=p(24,3995) /gb=XM_003124935 /gi=311252206 /ug=Ssc.9960 /len=4785	GO:0043231//intracellular membrane-bounded organelle	GO:0046914//transition metal ion binding;GO:0016701//oxidoreductase activity, acting on single donors with incorporation of molecular oxygen;GO:0035258//steroid hormone receptor binding	GO:0048869;GO:0030518//steroid hormone receptor signaling pathway;GO:0070076//histone lysine demethylation;GO:0048232//male gamete generation;GO:0006351//transcription, DNA-dependent;GO:0044283	gi|311252207|ref|XP_003124983.1|/0/PREDICTED: lysine-specific demethylase 3A-like [Sus scrofa]	gnl|UG|Ssc_S58311466
gnl|UG|Ssc_S40097511	0	0	0	0	2	0.45	rpfco0104_n20.y1 fco Sus scrofa cDNA 5', mRNA sequence /clone_end=5' /gb=EW192418 /gi=182477626 /ug=Ssc.91405 /len=454	-	-	-	-	gnl|UG|Ssc_S40097511
gnl|UG|Ssc_S55319307	8	1.66	4	0.83	6	1.36	Sus scrofa mRNA, clone:LVRM10159D06, expressed in liver /gb=AK346385 /gi=288785577 /ug=Ssc.77368 /len=1599	GO:0043231//intracellular membrane-bounded organelle	GO:0019904//protein domain specific binding	-	gi|148694518|gb|EDL26465.1|/2.0872e-38/SH3 domain binding glutamic acid-rich protein like 2, isoform CRA_b [Mus musculus]	gnl|UG|Ssc_S55319307
gnl|UG|Ssc_S18358331	11	2.29	0	0	6	1.36	909510 MARC 4PIG Sus scrofa cDNA 5', mRNA sequence /clone_end=5' /gb=CK453772 /gi=40800986 /ug=Ssc.24268 /len=827	-	-	-	-	gnl|UG|Ssc_S18358331
gnl|UG|Ssc_S22312786	0	0	8	1.66	2	0.45	CJ020526 full-length enriched swine cDNA library, adult spleen Sus scrofa cDNA clone SPL01G020083 5', mRNA sequence /clone=SPL01G020083 /clone_end=5' /gb=CJ020526 /gi=54523676 /ug=Ssc.86931 /len=732	GO:0044430//cytoskeletal part;GO:0019866//organelle inner membrane;GO:0044459//plasma membrane part;GO:0044444//cytoplasmic part;GO:0005624//membrane fraction	GO:0004713//protein tyrosine kinase activity;GO:0005506//iron ion binding;GO:0005102//receptor binding;GO:0032559;GO:0019904//protein domain specific binding;GO:0019901//protein kinase binding;GO:0030674//protein binding, bridging	GO:0006006//glucose metabolic process;GO:0010467//gene expression;GO:0030520//estrogen receptor signaling pathway;GO:0003018;GO:0030177//positive regulation of Wnt receptor signaling pathway;GO:0050707//regulation of cytokine secretion;GO:0001894//tissue homeostasis;GO:0032868//response to insulin stimulus;GO:0006915//apoptosis;GO:0009628//response to abiotic stimulus;GO:0007420//brain developmen…	gi|194044571|ref|XP_001928649.1|/1.22827e-50/PREDICTED: proto-oncogene tyrosine-protein kinase Src-like [Sus scrofa]	gnl|UG|Ssc_S22312786
gnl|UG|Ssc_S35168042	105	21.82	64	13.31	50	11.3	Sus scrofa mRNA, clone:THY010064C08, expressed in thymus /gb=AK239112 /gi=115551648 /ug=Ssc.11972 /len=1803	GO:0000267//cell fraction;GO:0031252//cell leading edge;GO:0044444//cytoplasmic part;GO:0016020//membrane	GO:0032561;GO:0017048//Rho GTPase binding	GO:0035556//intracellular signal transduction;GO:0007010//cytoskeleton organization;GO:0030031//cell projection assembly	gi|296217397|ref|XP_002754992.1|/0/PREDICTED: arfaptin-2 isoform 1 [Callithrix jacchus]	gnl|UG|Ssc_S35168042
gnl|UG|Ssc_S40546747	95	19.75	77	16.01	98	22.15	rtes26_e10.y1 tes Sus scrofa cDNA 5', mRNA sequence /clone_end=5' /gb=EW633462 /gi=183107296 /ug=Ssc.63079 /len=618	-	-	-	-	gnl|UG|Ssc_S40546747
gnl|UG|Ssc_S35172876	0	0	3	0.62	6	1.36	Sus scrofa mRNA, clone:UTR010105H04, expressed in uterus /gb=AK240605 /gi=115546959 /ug=Ssc.38733 /len=2508	GO:0043231//intracellular membrane-bounded organelle	GO:0016301//kinase activity;GO:0019901//protein kinase binding;GO:0055103;GO:0032559;GO:0019887//protein kinase regulator activity	GO:0014909//smooth muscle cell migration;GO:0002832;GO:0033673//negative regulation of kinase activity;GO:0031398//positive regulation of protein ubiquitination;GO:0043392//negative regulation of DNA binding;GO:0008285//negative regulation of cell proliferation;GO:0009966//regulation of signal transduction;GO:0031331;GO:0002237//response to molecule of bacterial origin;GO:0000165//MAPKKK cascade	gi|26329013|dbj|BAC28245.1|/1.30652e-80/unnamed protein product [Mus musculus]	gnl|UG|Ssc_S35172876
gnl|UG|Ssc_S40420540	47	9.77	59	12.27	92	20.8	rpty639b_m14.y1 pty Sus scrofa cDNA 5', mRNA sequence /clone_end=5' /gb=EW515147 /gi=183045918 /ug=Ssc.92314 /len=487	-	-	-	-	gnl|UG|Ssc_S40420540
gnl|UG|Ssc_S58315246	0	0	0	0	3	0.68	PREDICTED: Sus scrofa calpain-7-like protein-like (LOC100522909), mRNA /cds=p(1,2085) /gb=XM_003121162 /gi=311243819 /ug=Ssc.26500 /len=2085	GO:0044464//cell part	GO:0005506//iron ion binding;GO:0004197//cysteine-type endopeptidase activity	GO:0019538//protein metabolic process;GO:0015669//gas transport	gi|311243820|ref|XP_003121210.1|/0/PREDICTED: calpain-7-like protein-like [Sus scrofa]	gnl|UG|Ssc_S58315246
gnl|UG|Ssc_S23691079	35	7.27	51	10.6	31	7.01	1097059 MARC 4PIG Sus scrofa cDNA 5', mRNA sequence /clone_end=5' /gb=DN102178 /gi=59774954 /ug=Ssc.8427 /len=873	-	-	-	-	gnl|UG|Ssc_S23691079
gnl|UG|Ssc_S39981540	4	0.83	5	1.04	9	2.03	rebs25c_k19.y1 ebs Sus scrofa cDNA 5', mRNA sequence /clone_end=5' /gb=EW076605 /gi=181245577 /ug=Ssc.21304 /len=627	-	-	-	-	gnl|UG|Ssc_S39981540
gnl|UG|Ssc_S18550174	3	0.62	3	0.62	6	1.36	BX918825 Sus Scrofa library (scan) Sus scrofa cDNA clone scan0002.p.03 5prim, mRNA sequence /clone=scan0002.p.03 /clone_end=5' /gb=BX918825 /gi=90230075 /ug=Ssc.7306 /len=1152	-	-	-	-	gnl|UG|Ssc_S18550174
gnl|UG|Ssc_S35173109	0	0	0	0	7	1.58	Sus scrofa mRNA, clone:SPL010063B04, expressed in spleen /gb=AK237572 /gi=115546726 /ug=Ssc.39464 /len=1206	-	-	-	gi|311262033|ref|XP_003128980.1|/2.45991e-14/PREDICTED: hypothetical protein LOC100512294 [Sus scrofa]	gnl|UG|Ssc_S35173109
gnl|UG|Ssc_S39887189	654	135.93	501	104.17	239	54.03	rcmu30_l14.y1 cmu Sus scrofa cDNA 5', mRNA sequence /clone_end=5' /gb=EV982264 /gi=178565304 /ug=Ssc.90560 /len=577	-	-	-	-	gnl|UG|Ssc_S39887189
gnl|UG|Ssc_S55324255	2	0.42	0	0	5	1.13	Sus scrofa mRNA, clone:ADR010101F10, expressed in adrenal gland /gb=AK343603 /gi=288780617 /ug=Ssc.44708 /len=1232	-	-	-	gi|260909098|gb|ACX54186.1|/9.49953e-06/APOBEC3 splice variant [Sus scrofa]	gnl|UG|Ssc_S55324255
gnl|UG|Ssc_S26719674	0	0	0	0	2	0.45	AJ955758 KN404_2 Sus scrofa cDNA clone C0007757h01 3', mRNA sequence /clone=C0007757h01 /clone_end=3' /gb=AJ955758 /gi=74372574 /ug=Ssc.36363 /len=646	-	-	-	-	gnl|UG|Ssc_S26719674
gnl|UG|Ssc_S46879680	58	12.06	31	6.45	38	8.59	PREDICTED: Sus scrofa uncharacterized protein C1orf112-like (LOC100155191), mRNA /cds=p(1,2727) /gb=XM_001928004 /gi=311253865 /ug=Ssc.5983 /len=2873	-	-	-	gi|311253866|ref|XP_001928039.2|/0/PREDICTED: uncharacterized protein C1orf112-like [Sus scrofa]	gnl|UG|Ssc_S46879680
gnl|UG|Ssc_S21559907	50	10.39	34	7.07	27	6.1	UMC-p8mm3-001-h05 8mm ovarian follicle p8mm Sus scrofa cDNA 3', mRNA sequence /clone_end=3' /gb=CO948005 /gi=51314764 /ug=Ssc.86493 /len=389	-	-	-	-	gnl|UG|Ssc_S21559907
gnl|UG|Ssc_S40277806	0	0	0	0	3	0.68	rmcp11c_a4.y1 mcp Sus scrofa cDNA 5', mRNA sequence /clone_end=5' /gb=EW372713 /gi=182741957 /ug=Ssc.50725 /len=618	-	-	-	gi|300872546|gb|ADK39026.1|/7.77189e-23/beta-geo [cloning vector pPNT]	gnl|UG|Ssc_S40277806
gnl|UG|Ssc_S35169189	0	0	4	0.83	5	1.13	Sus scrofa mRNA, clone:LVR010052B10, expressed in liver /gb=AK232480 /gi=115550650 /ug=Ssc.49775 /len=1050	-	-	-	gi|258676922|gb|ACV87314.1|/1.39654e-07/IL-23 [Sus scrofa]	gnl|UG|Ssc_S35169189
gnl|UG|Ssc_S6085801	2	0.42	10	2.08	11	2.49	POSM0100001_F06 porcine skeletal muscle cDNA library (PoSM) Sus scrofa cDNA 3', mRNA sequence /clone_end=3' /gb=BM190087 /gi=17526050 /ug=Ssc.52231 /len=760	-	-	-	-	gnl|UG|Ssc_S6085801
gnl|UG|Ssc_S18547376	0	0	0	0	2	0.45	BX916027 Sus Scrofa library (scan) Sus scrofa cDNA clone scan0032.i.20 5prim, mRNA sequence /clone=scan0032.i.20 /clone_end=5' /gb=BX916027 /gi=90229696 /ug=Ssc.62436 /len=868	-	-	GO:0070646	gi|194218707|ref|XP_001493909.2|/3.97775e-72/PREDICTED: similar to ubiquitin specific protease 42 [Equus caballus]	gnl|UG|Ssc_S18547376
gnl|UG|Ssc_S55322250	3	0.62	0	0	6	1.36	Sus scrofa mRNA, clone:DCI010089F05, expressed in dendritic cells (immature) /gb=AK344633 /gi=288782622 /ug=Ssc.77067 /len=1089	-	-	-	-	gnl|UG|Ssc_S55322250
gnl|UG|Ssc_S55324145	0	0	0	0	2	0.45	Sus scrofa mRNA, clone:SMG010059E08, expressed in submaxillary gland /gb=AK350063 /gi=288780727 /ug=Ssc.72165 /len=1644	GO:0031224//intrinsic to membrane	GO:0046872//metal ion binding	GO:0045595//regulation of cell differentiation	gi|190360633|ref|NP_001121938.1|/0/protein delta homolog 2 [Sus scrofa]	gnl|UG|Ssc_S55324145
gnl|UG|Ssc_S46877036	927	192.67	820	170.5	591	133.61	PREDICTED: Sus scrofa glutamate dehydrogenase 1, mitochondrial-like (LOC100157943), mRNA /cds=p(46,183) /gb=XM_001924926 /gi=311271469 /ug=Ssc.74857 /len=1419	GO:0044429//mitochondrial part	GO:0051287//NAD binding;GO:0032561;GO:0005515//protein binding;GO:0016597//amino acid binding;GO:0016639//oxidoreductase activity, acting on the CH-NH2 group of donors, NAD or NADP as acceptor;GO:0032559	GO:0050796//regulation of insulin secretion;GO:0006536//glutamate metabolic process	gi|311271480|ref|XP_001925088.2|/2.2694e-25/PREDICTED: glutamate dehydrogenase 1, mitochondrial [Sus scrofa]	gnl|UG|Ssc_S46877036
gnl|UG|Ssc_S55326203	15	3.12	11	2.29	113	25.55	Sus scrofa mRNA, clone:OVRM10166B07, expressed in ovary /gb=AK348448 /gi=288778623 /ug=Ssc.93708 /len=2351	-	-	-	gi|148645276|gb|ABR01162.1|/0/endonuclease/reverse transcriptase [Sus scrofa]	gnl|UG|Ssc_S55326203
gnl|UG|Ssc_S35170659	26	5.4	28	5.82	36	8.14	Sus scrofa mRNA, clone:LNG010033C06, expressed in lung /gb=AK231856 /gi=115549180 /ug=Ssc.44188 /len=1697	GO:0031981//nuclear lumen;GO:0005875//microtubule associated complex;GO:0005874//microtubule;GO:0016234//inclusion body;GO:0044444//cytoplasmic part	GO:0043130//ubiquitin binding;GO:0015631//tubulin binding;GO:0004407//histone deacetylase activity	GO:0009966//regulation of signal transduction;GO:0010556;GO:0016567//protein ubiquitination;GO:0070841;GO:0051128//regulation of cellular component organization;GO:0010033//response to organic substance;GO:0048518;GO:0080090//regulation of primary metabolic process;GO:0006886//intracellular protein transport;GO:0006476//protein deacetylation;GO:0033554//cellular response to stress;GO:0070887//cel…	gi|194227897|ref|XP_001493915.2|/6.96324e-165/PREDICTED: similar to histone deacetylase 6 [Equus caballus]	gnl|UG|Ssc_S35170659
gnl|UG|Ssc_S31122065	10	2.08	9	1.87	4	0.9	1544910 MARC 3PIG Sus scrofa cDNA 5', mRNA sequence /clone_end=5' /gb=DY425903 /gi=87227206 /ug=Ssc.33024 /len=413	-	-	-	-	gnl|UG|Ssc_S31122065
gnl|UG|Ssc_S58305214	250	51.96	306	63.63	128	28.94	PREDICTED: Sus scrofa hypothetical protein LOC100519560 (LOC100519560), mRNA /cds=p(33,917) /gb=XM_003131183 /gi=311266743 /ug=Ssc.12316 /len=1700	-	-	-	gi|311266744|ref|XP_003131231.1|/1.86243e-117/PREDICTED: hypothetical protein LOC100519560 [Sus scrofa]	gnl|UG|Ssc_S58305214
gnl|UG|Ssc_S58306178	0	0	5	1.04	4	0.9	PREDICTED: Sus scrofa semaphorin-3E-like (LOC100524100), mRNA /cds=p(1,2133) /gb=XM_003130220 /gi=311264647 /ug=Ssc.84555 /len=2133	GO:0044421//extracellular region part;GO:0044464//cell part	GO:0004871//signal transducer activity	GO:0006935//chemotaxis;GO:0048731;GO:0023052//signaling;GO:0048869	gi|311264648|ref|XP_003130268.1|/0/PREDICTED: semaphorin-3E-like [Sus scrofa]	gnl|UG|Ssc_S58306178
gnl|UG|Ssc_S22280550	0	0	0	0	5	1.13	CJ023280 full-length enriched swine cDNA library, adult trachea Sus scrofa cDNA clone TCH01F040011 5', mRNA sequence /clone=TCH01F040011 /clone_end=5' /gb=CJ023280 /gi=54529567 /ug=Ssc.57792 /len=856	-	-	-	-	gnl|UG|Ssc_S22280550
gnl|UG|Ssc_S58314685	2	0.42	2	0.42	0	0	PREDICTED: Sus scrofa mucosa-associated lymphoid tissue lymphoma translocation protein 1-like (LOC100155853), mRNA /cds=p(1,3153) /gb=XM_003121724 /gi=311245270 /ug=Ssc.25428 /len=3262	GO:0031981//nuclear lumen;GO:0043234//protein complex;GO:0044444//cytoplasmic part	GO:0019787//small conjugating protein ligase activity;GO:0060089;GO:0008047//enzyme activator activity;GO:0004175//endopeptidase activity;GO:0005515//protein binding	GO:0006461//protein complex assembly;GO:0002335//mature B cell differentiation;GO:0002369//T cell cytokine production;GO:0051091//positive regulation of transcription factor activity;GO:0006952//defense response;GO:0016567//protein ubiquitination;GO:0050863//regulation of T cell activation;GO:0016310//phosphorylation;GO:0001819//positive regulation of cytokine production;GO:0043066//negative regu…	gi|311245271|ref|XP_003121772.1|/0/PREDICTED: mucosa-associated lymphoid tissue lymphoma translocation protein 1-like [Sus scrofa]	gnl|UG|Ssc_S58314685
gnl|UG|Ssc_S40555008	2	0.42	4	0.83	2	0.45	rthg11_d24.y1 thg Sus scrofa cDNA 5', mRNA sequence /clone_end=5' /gb=EW641721 /gi=183056900 /ug=Ssc.85952 /len=545	-	-	-	gi|73975248|ref|XP_853427.1|/2.50461e-19/PREDICTED: similar to LINE-1 reverse transcriptase homolog [Canis familiaris]	gnl|UG|Ssc_S40555008
gnl|UG|Ssc_S55325065	90	18.71	119	24.74	55	12.43	Sus scrofa mRNA, clone:PTG010100F12, expressed in pituitary gland /gb=AK349543 /gi=288779807 /ug=Ssc.24585 /len=1777	GO:0043231//intracellular membrane-bounded organelle	GO:0003676//nucleic acid binding	-	gi|256818748|ref|NP_001129696.2|/0/REST corepressor 3 isoform b [Homo sapiens]	gnl|UG|Ssc_S55325065
gnl|UG|Ssc_S39913000	3	0.62	0	0	0	0	rcsk01_e6.y1 csk Sus scrofa cDNA 5', mRNA sequence /clone_end=5' /gb=EW008076 /gi=181287009 /ug=Ssc.65838 /len=588	-	-	-	-	gnl|UG|Ssc_S39913000
gnl|UG|Ssc_S22282516	0	0	0	0	5	1.13	CJ025246 full-length enriched swine cDNA library, adult trachea Sus scrofa cDNA clone TCH01B080038 5', mRNA sequence /clone=TCH01B080038 /clone_end=5' /gb=CJ025246 /gi=54533740 /ug=Ssc.35248 /len=895	-	-	-	-	gnl|UG|Ssc_S22282516
gnl|UG|Ssc_S20953054	0	0	2	0.42	0	0	AJ664960 CSEQRAN09 Sus scrofa cDNA clone C0000029_M22, mRNA sequence /clone=C0000029_M22 /gb=AJ664960 /gi=49349411 /ug=Ssc.85920 /len=458	GO:0031224//intrinsic to membrane	-	GO:0006684//sphingomyelin metabolic process	gi|281342246|gb|EFB17830.1|/1.52719e-84/hypothetical protein PANDA_010949 [Ailuropoda melanoleuca]	gnl|UG|Ssc_S20953054
gnl|UG|Ssc_S35164303	25	5.2	29	6.03	47	10.63	Sus scrofa mRNA, clone:MLN010100G07, expressed in mesenteric lymph node /gb=AK234036 /gi=115555423 /ug=Ssc.56691 /len=1162	-	-	-	gi|297288816|ref|XP_002803419.1|/1.49544e-37/PREDICTED: hypothetical protein LOC100429328 [Macaca mulatta]	gnl|UG|Ssc_S35164303
gnl|UG|Ssc_S46877844	0	0	3	0.62	7	1.58	PREDICTED: Sus scrofa asparagine-linked glycosylation 11, alpha-1,2-mannosyltransferase homolog (yeast) (ALG11), mRNA /cds=p(20,1498) /gb=XM_001927096 /gi=194040579 /ug=Ssc.71690 /len=1812	GO:0031090//organelle membrane;GO:0043231//intracellular membrane-bounded organelle;GO:0031224//intrinsic to membrane	GO:0005488//binding;GO:0016757//transferase activity, transferring glycosyl groups	GO:0006487//protein N-linked glycosylation	gi|194040580|ref|XP_001927131.1|/0/PREDICTED: asparagine-linked glycosylation protein 11 homolog [Sus scrofa]	gnl|UG|Ssc_S46877844
gnl|UG|Ssc_S39778593	14	2.91	13	2.7	7	1.58	rpbfe0126_l2.y1 bfe Sus scrofa cDNA 5', mRNA sequence /clone_end=5' /gb=EV873871 /gi=178510786 /ug=Ssc.40073 /len=539	-	-	-	-	gnl|UG|Ssc_S39778593
gnl|UG|Ssc_S55321609	11	2.29	2	0.42	15	3.39	Sus scrofa mRNA, clone:ITT010053A05, expressed in small intestine /gb=AK345078 /gi=288783263 /ug=Ssc.37170 /len=1835	-	-	-	-	gnl|UG|Ssc_S55321609
gnl|UG|Ssc_S21553297	25	5.2	278	57.8	45	10.17	UMC-p4mm3-011-f07 4mm ovarian follicle p4mm Sus scrofa cDNA 3', mRNA sequence /clone_end=3' /gb=CO944932 /gi=51311691 /ug=Ssc.86384 /len=397	-	-	-	-	gnl|UG|Ssc_S21553297
gnl|UG|Ssc_S58304077	3	0.62	3	0.62	0	0	PREDICTED: Sus scrofa hypothetical protein LOC100525716 (LOC100525716), mRNA /cds=p(1,1902) /gb=XM_003132320 /gi=311269157 /ug=Ssc.12018 /len=1902	GO:0031981//nuclear lumen	GO:0030528//transcription regulator activity;GO:0003677//DNA binding	GO:0006351//transcription, DNA-dependent;GO:0009888//tissue development;GO:0048513//organ development;GO:0050794//regulation of cellular process	gi|311269158|ref|XP_003132368.1|/0/PREDICTED: hypothetical protein LOC100525716 [Sus scrofa]	gnl|UG|Ssc_S58304077
gnl|UG|Ssc_S35167208	0	0	5	1.04	2	0.45	Sus scrofa mRNA, clone:OVRM10201A10, expressed in ovary /gb=AK236536 /gi=115552531 /ug=Ssc.51202 /len=1722	-	-	-	gi|148645276|gb|ABR01162.1|/8.66153e-07/endonuclease/reverse transcriptase [Sus scrofa]	gnl|UG|Ssc_S35167208
gnl|UG|Ssc_S35165317	206	42.82	157	32.64	95	21.48	Sus scrofa mRNA, clone:LVRM10144H02, expressed in liver /gb=AK233419 /gi=115554409 /ug=Ssc.5284 /len=1399	GO:0016021//integral to membrane;GO:0031966//mitochondrial membrane;GO:0019866//organelle inner membrane	GO:0005515//protein binding;GO:0005345//purine base transmembrane transporter activity;GO:0015300//solute:solute antiporter activity	GO:0015980//energy derivation by oxidation of organic compounds;GO:0010939;GO:0006915//apoptosis;GO:0030073//insulin secretion;GO:0007005//mitochondrion organization;GO:0051704;GO:0015868//purine ribonucleotide transport;GO:0051933;GO:0006863//purine base transport	gi|311272309|ref|XP_003133393.1|/8.67509e-163/PREDICTED: ADP/ATP translocase 1-like isoform 2 [Sus scrofa]	gnl|UG|Ssc_S35165317
gnl|UG|Ssc_S18551721	1281	266.25	445	92.53	226	51.09	BX920372 Sus Scrofa library (scan) Sus scrofa cDNA clone scan0005.n.21 5prim, mRNA sequence /clone=scan0005.n.21 /clone_end=5' /gb=BX920372 /gi=90242811 /ug=Ssc.82432 /len=823	GO:0043231//intracellular membrane-bounded organelle;GO:0030529//ribonucleoprotein complex	GO:0003723//RNA binding;GO:0005198//structural molecule activity	GO:0010467//gene expression	gi|94966962|ref|NP_001035674.1|/3.65104e-60/28S ribosomal protein S6, mitochondrial [Bos taurus]	gnl|UG|Ssc_S18551721
gnl|UG|Ssc_S40481152	212	44.06	268	55.72	167	37.75	rspc013_p18.y1 spc Sus scrofa cDNA 5', mRNA sequence /clone_end=5' /gb=EW575758 /gi=183080726 /ug=Ssc.64799 /len=581	GO:0043231//intracellular membrane-bounded organelle	GO:0005496//steroid binding;GO:0001071//nucleic acid binding transcription factor activity;GO:0003677//DNA binding	GO:0008016//regulation of heart contraction;GO:0050953//sensory perception of light stimulus;GO:0048469//cell maturation;GO:0006351//transcription, DNA-dependent;GO:0030182//neuron differentiation	gi|301752874|ref|XP_002912327.1|/3.66986e-13/PREDICTED: iroquois-class homeodomain protein IRX-5-like [Ailuropoda melanoleuca]	gnl|UG|Ssc_S40481152
gnl|UG|Ssc_S58314237	0	0	0	0	2	0.45	PREDICTED: Sus scrofa rab9 effector protein with kelch motifs-like (LOC100514271), mRNA /cds=p(333,1445) /gb=XM_003122162 /gi=311246450 /ug=Ssc.28414 /len=1471	GO:0031090//organelle membrane;GO:0043231//intracellular membrane-bounded organelle	-	GO:0006887//exocytosis;GO:0006897//endocytosis	gi|311246451|ref|XP_003122210.1|/0/PREDICTED: rab9 effector protein with kelch motifs-like [Sus scrofa]	gnl|UG|Ssc_S58314237
gnl|UG|Ssc_S58301124	2	0.42	6	1.25	11	2.49	PREDICTED: Sus scrofa transcription elongation factor A protein-like 1-like (LOC100524474), mRNA /cds=p(154,633) /gb=XM_003135265 /gi=311276699 /ug=Ssc.48768 /len=1175	-	GO:0030528//transcription regulator activity;GO:0005488//binding;GO:0001071//nucleic acid binding transcription factor activity	GO:0006357//regulation of transcription from RNA polymerase II promoter	gi|311276700|ref|XP_003135313.1|/7.53231e-53/PREDICTED: transcription elongation factor A protein-like 1-like [Sus scrofa]	gnl|UG|Ssc_S58301124
gnl|UG|Ssc_S18548693	1931	401.35	1575	327.48	2042	461.64	BX917344 Sus Scrofa library (scan) Sus scrofa cDNA clone scan0037.o.07 5prim, mRNA sequence /clone=scan0037.o.07 /clone_end=5' /gb=BX917344 /gi=90240172 /ug=Ssc.2762 /len=963	GO:0071256	GO:0046872//metal ion binding	GO:0015031//protein transport	gi|311277187|ref|XP_003135530.1|/1.09057e-40/PREDICTED: translocon-associated protein subunit delta-like [Sus scrofa]	gnl|UG|Ssc_S18548693
gnl|UG|Ssc_S58308039	17	3.53	23	4.78	5	1.13	PREDICTED: Sus scrofa Fanconi anemia group E protein-like (LOC100518316), mRNA /cds=p(1,1620) /gb=XM_003128357 /gi=311260286 /ug=Ssc.21240 /len=2217	GO:0031981//nuclear lumen	GO:0005488//binding	GO:0006259//DNA metabolic process	gi|194040367|ref|XP_001929350.1|/0/PREDICTED: Fanconi anemia group E protein-like [Sus scrofa]	gnl|UG|Ssc_S58308039
gnl|UG|Ssc_S58310324	3	0.62	9	1.87	5	1.13	PREDICTED: Sus scrofa PR domain zinc finger protein 4-like (LOC100519658), mRNA /cds=p(169,2574) /gb=XM_003126075 /gi=311255192 /ug=Ssc.33997 /len=2724	GO:0043231//intracellular membrane-bounded organelle	GO:0030528//transcription regulator activity;GO:0003676//nucleic acid binding;GO:0046914//transition metal ion binding;GO:0032813//tumor necrosis factor receptor superfamily binding	GO:0016049//cell growth;GO:0051726//regulation of cell cycle;GO:0007584//response to nutrient;GO:0070848//response to growth factor stimulus;GO:0007169//transmembrane receptor protein tyrosine kinase signaling pathway;GO:0006351//transcription, DNA-dependent	gi|311255193|ref|XP_003126123.1|/0/PREDICTED: PR domain zinc finger protein 4-like [Sus scrofa]	gnl|UG|Ssc_S58310324
gnl|UG|Ssc_S35165257	3	0.62	0	0	0	0	Sus scrofa mRNA, clone:LVRM10156C12, expressed in liver /gb=AK233479 /gi=115554469 /ug=Ssc.38818 /len=1652	-	-	-	-	gnl|UG|Ssc_S35165257
gnl|UG|Ssc_S40483955	32	6.65	21	4.37	16	3.62	rspc008_f9.y1 spc Sus scrofa cDNA 5', mRNA sequence /clone_end=5' /gb=EW578561 /gi=183153016 /ug=Ssc.92450 /len=356	-	-	-	-	gnl|UG|Ssc_S40483955
gnl|UG|Ssc_S34514094	6	1.25	6	1.25	21	4.75	DB784238 full-length enriched swine cDNA library, adult adrenal gland Sus scrofa cDNA clone ADR010031D10 5', mRNA sequence /clone=ADR010031D10 /clone_end=5' /gb=DB784238 /gi=112758166 /ug=Ssc.80585 /len=663	-	-	-	-	gnl|UG|Ssc_S34514094
gnl|UG|Ssc_S40320857	99	20.58	181	37.63	136	30.75	rnbm40b_o10.y1 nbm Sus scrofa cDNA 5', mRNA sequence /clone_end=5' /gb=EW415464 /gi=182719400 /ug=Ssc.91953 /len=438	-	-	-	gi|300872546|gb|ADK39026.1|/1.18479e-12/beta-geo [cloning vector pPNT]	gnl|UG|Ssc_S40320857
gnl|UG|Ssc_S55325172	687	142.79	686	142.64	721	163	Sus scrofa mRNA, clone:PTG010071C08, expressed in pituitary gland /gb=AK349436 /gi=288779700 /ug=Ssc.16653 /len=972	GO:0043231//intracellular membrane-bounded organelle;GO:0044444//cytoplasmic part	GO:0016705//oxidoreductase activity, acting on paired donors, with incorporation or reduction of molecular oxygen;GO:0004601//peroxidase activity;GO:0005488//binding	GO:0002832;GO:0042743//hydrogen peroxide metabolic process;GO:0043433//negative regulation of transcription factor activity;GO:0007596//blood coagulation;GO:0019725//cellular homeostasis;GO:0002532//production of molecular mediator involved in inflammatory response;GO:0045580//regulation of T cell differentiation;GO:0006801//superoxide metabolic process;GO:0002237//response to molecule of bacteri…	gi|261244978|ref|NP_001159672.1|/1.67751e-105/peroxiredoxin-2 [Ovis aries]	gnl|UG|Ssc_S55325172
gnl|UG|Ssc_S55324956	0	0	2	0.42	0	0	Sus scrofa mRNA, clone:SKNB10016A11, expressed in skin /gb=AK349651 /gi=288779916 /ug=Ssc.64315 /len=1405	-	-	-	-	gnl|UG|Ssc_S55324956
gnl|UG|Ssc_S58311220	4	0.83	10	2.08	4	0.9	PREDICTED: Sus scrofa protein phosphatase 1B-like (LOC100511191), mRNA /cds=p(1,1440) /gb=XM_003125179 /gi=311252707 /ug=Ssc.13719 /len=2189	GO:0043234//protein complex	GO:0046914//transition metal ion binding;GO:0004721//phosphoprotein phosphatase activity	GO:0006464//protein modification process	gi|311252708|ref|XP_003125227.1|/0/PREDICTED: LOW QUALITY PROTEIN: protein phosphatase 1B-like [Sus scrofa]	gnl|UG|Ssc_S58311220
gnl|UG|Ssc_S23696197	0	0	5	1.04	5	1.13	1104732 MARC 4PIG Sus scrofa cDNA 3', mRNA sequence /clone_end=3' /gb=DN107300 /gi=59782563 /ug=Ssc.87063 /len=854	-	-	-	-	gnl|UG|Ssc_S23696197
gnl|UG|Ssc_S39834909	0	0	2	0.42	5	1.13	rche01_c14.y1 che Sus scrofa cDNA 5', mRNA sequence /clone_end=5' /gb=EV930187 /gi=178635527 /ug=Ssc.65187 /len=615	-	-	-	-	gnl|UG|Ssc_S39834909
gnl|UG|Ssc_S58312407	21	4.36	7	1.46	26	5.88	PREDICTED: Sus scrofa CXXC-type zinc finger protein 5-like (LOC100524854), mRNA /cds=p(656,1624) /gb=XM_003123994 /gi=311250275 /ug=Ssc.9048 /len=1856	GO:0043231//intracellular membrane-bounded organelle	GO:0060089;GO:0046914//transition metal ion binding;GO:0003676//nucleic acid binding	GO:0007249//I-kappaB kinase/NF-kappaB cascade	gi|311250276|ref|XP_003124042.1|/8.45402e-127/PREDICTED: CXXC-type zinc finger protein 5-like [Sus scrofa]	gnl|UG|Ssc_S58312407
gnl|UG|Ssc_S17500076	2	0.42	7	1.46	0	0	855440 MARC 4PIG Sus scrofa cDNA 5', mRNA sequence /clone_end=5' /gb=CF787532 /gi=37792093 /ug=Ssc.61896 /len=771	-	-	-	-	gnl|UG|Ssc_S17500076
gnl|UG|Ssc_S18554131	0	0	0	0	2	0.45	BX922782 Sus Scrofa library (scan) Sus scrofa cDNA clone scan0016.e.06 5prim, mRNA sequence /clone=scan0016.e.06 /clone_end=5' /gb=BX922782 /gi=90241053 /ug=Ssc.23095 /len=949	-	-	-	-	gnl|UG|Ssc_S18554131
gnl|UG|Ssc_S35170985	9	1.87	2	0.42	5	1.13	Sus scrofa mRNA, clone:OVRM10062H10, expressed in ovary /gb=AK235257 /gi=115548854 /ug=Ssc.3073 /len=1794	-	-	-	-	gnl|UG|Ssc_S35170985
gnl|UG|Ssc_S46876882	23	4.78	15	3.12	18	4.07	PREDICTED: Sus scrofa signal-induced proliferation-associated 1 like 2 (SIPA1L2), mRNA /cds=p(1,5166) /gb=XM_001928493 /gi=194042587 /ug=Ssc.34821 /len=6279	GO:0044464//cell part	GO:0008047//enzyme activator activity	GO:0009966//regulation of signal transduction	gi|194042588|ref|XP_001928528.1|/0/PREDICTED: signal-induced proliferation-associated 1 like 2 [Sus scrofa]	gnl|UG|Ssc_S46876882
gnl|UG|Ssc_S35165344	2	0.42	0	0	0	0	Sus scrofa mRNA, clone:LVRM10137D04, expressed in liver /gb=AK233392 /gi=115554382 /ug=Ssc.84132 /len=1425	GO:0019866//organelle inner membrane;GO:0043231//intracellular membrane-bounded organelle	GO:0005515//protein binding	GO:0044267//cellular protein metabolic process	gi|148682962|gb|EDL14909.1|/5.74791e-53/DnaJ (Hsp40) homolog, subfamily C, member 11, isoform CRA_b [Mus musculus]	gnl|UG|Ssc_S35165344
gnl|UG|Ssc_S39833994	0	0	2	0.42	0	0	rche28_h6.y1 che Sus scrofa cDNA 5', mRNA sequence /clone_end=5' /gb=EV929272 /gi=178640964 /ug=Ssc.65174 /len=598	-	-	-	-	gnl|UG|Ssc_S39833994
gnl|UG|Ssc_S26727579	0	0	0	0	3	0.68	AJ963663 KN404_2 Sus scrofa cDNA clone C0007754o03 3', mRNA sequence /clone=C0007754o03 /clone_end=3' /gb=AJ963663 /gi=74380479 /ug=Ssc.35349 /len=881	-	-	-	-	gnl|UG|Ssc_S26727579
gnl|UG|Ssc_S58306514	65	13.51	73	15.18	77	17.41	PREDICTED: Sus scrofa proprotein convertase subtilisin/kexin type 7 (PCSK7), mRNA /cds=p(1,2361) /gb=XM_003129879 /gi=311263961 /ug=Ssc.5628 /len=3295	GO:0031228//intrinsic to Golgi membrane	GO:0004175//endopeptidase activity	GO:0051605//protein maturation by peptide bond cleavage	gi|311263962|ref|XP_003129927.1|/0/PREDICTED: proprotein convertase subtilisin/kexin type 7-like [Sus scrofa]	gnl|UG|Ssc_S58306514
gnl|UG|Ssc_S23755299	2	0.42	4	0.83	3	0.68	1112155 MARC 4PIG Sus scrofa cDNA 5', mRNA sequence /clone_end=5' /gb=DN112923 /gi=59806656 /ug=Ssc.14264 /len=658	-	-	-	-	gnl|UG|Ssc_S23755299
gnl|UG|Ssc_S16768652	2	0.42	7	1.46	6	1.36	836960 MARC 3PIG Sus scrofa cDNA 3', mRNA sequence /clone_end=3' /gb=CF366260 /gi=34169673 /ug=Ssc.79612 /len=690	-	-	-	-	gnl|UG|Ssc_S16768652
gnl|UG|Ssc_S35169650	35	7.27	7	1.46	19	4.3	Sus scrofa mRNA, clone:OVRM10102G10, expressed in ovary /gb=AK235668 /gi=115550189 /ug=Ssc.2841 /len=2017	GO:0043231//intracellular membrane-bounded organelle;GO:0043234//protein complex	GO:0001071//nucleic acid binding transcription factor activity;GO:0003677//DNA binding;GO:0005515//protein binding	GO:0006664//glycolipid metabolic process;GO:0023052//signaling;GO:0048232//male gamete generation;GO:0006351//transcription, DNA-dependent	gi|157278612|ref|NP_001098405.1|/4.50296e-113/cAMP-responsive element modulator [Ovis aries]	gnl|UG|Ssc_S35169650
gnl|UG|Ssc_S18383464	18	3.74	18	3.74	6	1.36	934487 MARC 4PIG Sus scrofa cDNA 5', mRNA sequence /clone_end=5' /gb=CK463573 /gi=40834854 /ug=Ssc.7730 /len=907	-	-	-	-	gnl|UG|Ssc_S18383464
gnl|UG|Ssc_S35322304	2	0.42	0	0	2	0.45	SusFleck_BFN_0001_0004_5_pCNS_L12 SusFleck Backfat Normalized Sus scrofa cDNA clone 0001_0004_L12 5', mRNA sequence /clone=0001_0004_L12 /clone_end=5' /gb=DT320696 /gi=116335699 /ug=Ssc.47837 /len=789	GO:0043234//protein complex;GO:0044444//cytoplasmic part;GO:0000267//cell fraction	GO:0043169//cation binding;GO:0070061//fructose binding;GO:0008443//phosphofructokinase activity;GO:0019899//enzyme binding;GO:0019203//carbohydrate phosphatase activity;GO:0032559	GO:0006007//glucose catabolic process;GO:0050796//regulation of insulin secretion;GO:0009746;GO:0051260//protein homooligomerization;GO:0016310//phosphorylation;GO:0006000//fructose metabolic process	gi|194226309|ref|XP_001490527.2|/4.5814e-110/PREDICTED: similar to liver phosphofructokinase [Equus caballus]	gnl|UG|Ssc_S35322304
gnl|UG|Ssc_S46877816	6	1.25	10	2.08	38	8.59	PREDICTED: Sus scrofa UPF0124 protein C13orf31-like (LOC100153856), mRNA /cds=p(363,1637) /gb=XM_001929305 /gi=194040637 /ug=Ssc.72774 /len=1637	-	-	-	gi|194040638|ref|XP_001929340.1|/0/PREDICTED: UPF0124 protein C13orf31-like [Sus scrofa]	gnl|UG|Ssc_S46877816
gnl|UG|Ssc_S39789730	32	6.65	4	0.83	23	5.2	rdbla0120_i14.y1 bla Sus scrofa cDNA 5', mRNA sequence /clone_end=5' /gb=EV885008 /gi=178628692 /ug=Ssc.60597 /len=667	-	-	-	-	gnl|UG|Ssc_S39789730
gnl|UG|Ssc_S55256332	9	1.87	2	0.42	2	0.45	FS643720 full-length enriched swine cDNA library, adult brain (frontal lobe) Sus scrofa cDNA clone BFLT10047G10 5', mRNA sequence /clone=BFLT10047G10 /clone_end=5' /gb=FS643720 /gi=288250623 /ug=Ssc.71921 /len=713	GO:0019866//organelle inner membrane;GO:0043231//intracellular membrane-bounded organelle	-	GO:0006743//ubiquinone metabolic process	gi|194033654|ref|XP_001928369.1|/1.70016e-57/PREDICTED: ubiquinone biosynthesis protein COQ4 homolog, mitochondrial [Sus scrofa]	gnl|UG|Ssc_S55256332
gnl|UG|Ssc_S6073376	9	1.87	13	2.7	14	3.16	UNL-P-FN-bl-d-03-0-UNL.s1 UNL-P-FN Sus scrofa cDNA clone UNL-P-FN-bl-d-03-0-UNL 3', mRNA sequence /clone=UNL-P-FN-bl-d-03-0-UNL /clone_end=3' /gb=BI183147 /gi=14657556 /ug=Ssc.81934 /len=662	-	-	-	-	gnl|UG|Ssc_S6073376
gnl|UG|Ssc_S55315245	7	1.45	3	0.62	6	1.36	FS690171 full-length enriched swine cDNA library, adult ovary Sus scrofa cDNA clone OVRT10046F06 5', mRNA sequence /clone=OVRT10046F06 /clone_end=5' /gb=FS690171 /gi=288274058 /ug=Ssc.42240 /len=819	-	-	-	-	gnl|UG|Ssc_S55315245
gnl|UG|Ssc_S23772152	38	7.9	39	8.11	78	17.63	1143949 MARC 4PIG Sus scrofa cDNA 3', mRNA sequence /clone_end=3' /gb=DN129771 /gi=59824052 /ug=Ssc.53200 /len=797	-	-	-	gi|148645276|gb|ABR01162.1|/5.09803e-72/endonuclease/reverse transcriptase [Sus scrofa]	gnl|UG|Ssc_S23772152
gnl|UG|Ssc_S55322581	315	65.47	377	78.39	321	72.57	Sus scrofa mRNA, clone:DCI010065F02, expressed in dendritic cells (immature) /gb=AK344502 /gi=288782291 /ug=Ssc.6731 /len=1557	GO:0043231//intracellular membrane-bounded organelle;GO:0044427;GO:0008287//protein serine/threonine phosphatase complex	GO:0005488//binding;GO:0019888//protein phosphatase regulator activity	GO:0006511//ubiquitin-dependent protein catabolic process;GO:0030330//DNA damage response, signal transduction by p53 class mediator;GO:0019222//regulation of metabolic process;GO:0008283//cell proliferation;GO:0008630//DNA damage response, signal transduction resulting in induction of apoptosis	gi|31083243|ref|NP_848702.1|/0/serine/threonine-protein phosphatase 2A 56 kDa regulatory subunit gamma isoform isoform c [Homo sapiens]	gnl|UG|Ssc_S55322581
gnl|UG|Ssc_S39768059	83	17.25	97	20.17	79	17.86	raor037_h12.y1 aor Sus scrofa cDNA 5', mRNA sequence /clone_end=5' /gb=EV863337 /gi=178513402 /ug=Ssc.64552 /len=697	-	-	-	-	gnl|UG|Ssc_S39768059
gnl|UG|Ssc_S6076861	4	0.83	4	0.83	12	2.71	UNL-P-FN-aq-c-12-0-UNL.s1 UNL-P-FN Sus scrofa cDNA clone UNL-P-FN-aq-c-12-0-UNL 3', mRNA sequence /clone=UNL-P-FN-aq-c-12-0-UNL /clone_end=3' /gb=BI181265 /gi=14655674 /ug=Ssc.61501 /len=831	GO:0031224//intrinsic to membrane;GO:0044459//plasma membrane part;GO:0044444//cytoplasmic part	GO:0015175//neutral amino acid transmembrane transporter activity;GO:0015173//aromatic amino acid transmembrane transporter activity;GO:0003823//antigen binding	GO:0019752//carboxylic acid metabolic process;GO:0015801//aromatic amino acid transport;GO:0048869;GO:0048731;GO:0002376//immune system process;GO:0015803//branched-chain aliphatic amino acid transport;GO:0006807//nitrogen compound metabolic process;GO:0007599//hemostasis	gi|297699412|ref|XP_002826781.1|/5.5427e-117/PREDICTED: large neutral amino acids transporter small subunit 1-like [Pongo abelii]	gnl|UG|Ssc_S6076861
gnl|UG|Ssc_S6042230	4	0.83	2	0.42	11	2.49	372916 MARC 2PIG Sus scrofa cDNA 5', mRNA sequence /clone_end=5' /gb=BI344446 /gi=15037735 /ti=470950204 /ug=Ssc.6177 /len=511	-	-	-	-	gnl|UG|Ssc_S6042230
gnl|UG|Ssc_S55318814	4	0.83	0	0	11	2.49	Sus scrofa mRNA, clone:UTR010062C06, expressed in uterus /gb=AK352356 /gi=288786070 /ug=Ssc.52236 /len=1356	-	-	-	-	gnl|UG|Ssc_S55318814
gnl|UG|Ssc_S21098023	0	0	2	0.42	0	0	AJ746760 muscle - muscle minus alveolar macrophage Sus scrofa cDNA clone apo3_6_H04, mRNA sequence /clone=apo3_6_H04 /gb=AJ746760 /gi=49916829 /ug=Ssc.86148 /len=501	GO:0031252//cell leading edge;GO:0044444//cytoplasmic part;GO:0000267//cell fraction;GO:0005884//actin filament	GO:0005099//Ras GTPase activator activity;GO:0046914//transition metal ion binding;GO:0042623//ATPase activity, coupled;GO:0042802//identical protein binding;GO:0003779//actin binding;GO:0032559	GO:0007265//Ras protein signal transduction;GO:0009207;GO:0009966//regulation of signal transduction;GO:0030029//actin filament-based process	gi|73986060|ref|XP_541960.2|/6.17336e-57/PREDICTED: similar to myosin IXB isoform 1 [Canis familiaris]	gnl|UG|Ssc_S21098023
gnl|UG|Ssc_S35170960	222	46.14	148	30.77	215	48.61	Sus scrofa mRNA, clone:OVRM10064H02, expressed in ovary /gb=AK235282 /gi=115548879 /ug=Ssc.59287 /len=2551	GO:0044444//cytoplasmic part;GO:0043231//intracellular membrane-bounded organelle	GO:0005488//binding;GO:0004175//endopeptidase activity	GO:0019538//protein metabolic process	gi|157878075|pdb|1H2Z|A/9.32879e-50/Chain A, Prolyl Oligopeptidase From Porcine Brain, S554a Mutant With Bound Peptide Ligand Suc-Gly-Pro	gnl|UG|Ssc_S35170960
gnl|UG|Ssc_S58305722	25	5.2	37	7.69	41	9.27	PREDICTED: Sus scrofa ubiquitin-associated protein 2-like (LOC100525603), mRNA /cds=p(1,2904) /gb=XM_003130677 /gi=311265582 /ug=Ssc.80632 /len=3720	-	-	-	gi|311265583|ref|XP_003130725.1|/0/PREDICTED: ubiquitin-associated protein 2-like [Sus scrofa]	gnl|UG|Ssc_S58305722
gnl|UG|Ssc_S19539699	30	6.24	24	4.99	5	1.13	943123 MARC 4PIG Sus scrofa cDNA 5', mRNA sequence /clone_end=5' /gb=CN155795 /gi=46170225 /ug=Ssc.78682 /len=831	-	-	-	-	gnl|UG|Ssc_S19539699
gnl|UG|Ssc_S19539164	0	0	2	0.42	2	0.45	942543 MARC 4PIG Sus scrofa cDNA 5', mRNA sequence /clone_end=5' /gb=CN155260 /gi=46169690 /ug=Ssc.85195 /len=841	-	-	-	gi|301755094|ref|XP_002913410.1|/1.07632e-14/PREDICTED: protein FAM76A-like, partial [Ailuropoda melanoleuca]	gnl|UG|Ssc_S19539164
gnl|UG|Ssc_S20946469	2	0.42	0	0	0	0	AJ658192 KN277 Sus scrofa cDNA clone C0005212_B04, mRNA sequence /clone=C0005212_B04 /gb=AJ658192 /gi=49342261 /ug=Ssc.85812 /len=574	GO:0043231//intracellular membrane-bounded organelle	GO:0003676//nucleic acid binding	-	gi|149017131|gb|EDL76182.1|/1.85939e-22/similar to hypothetical protein FLJ10006 [Rattus norvegicus]	gnl|UG|Ssc_S20946469
gnl|UG|Ssc_S35165781	9	1.87	6	1.25	5	1.13	Sus scrofa mRNA, clone:PBL010054E06, expressed in periphral blood mononuclear cell /gb=AK236950 /gi=115553945 /ug=Ssc.51640 /len=1439	-	-	-	-	gnl|UG|Ssc_S35165781
gnl|UG|Ssc_S46880743	7	1.45	11	2.29	6	1.36	PREDICTED: Sus scrofa teashirt homolog 1-like (LOC100152487), mRNA /cds=p(1,3663) /gb=XM_001926750 /gi=311245174 /ug=Ssc.28457 /len=4988	-	-	-	gi|311245175|ref|XP_001926785.2|/0/PREDICTED: teashirt homolog 1-like [Sus scrofa]	gnl|UG|Ssc_S46880743
gnl|UG|Ssc_S39866397	3	0.62	2	0.42	4	0.9	rpigca0_002286.y1 clu Sus scrofa cDNA 5', mRNA sequence /clone_end=5' /gb=EV961479 /gi=178618807 /ug=Ssc.63528 /len=519	-	-	-	-	gnl|UG|Ssc_S39866397
gnl|UG|Ssc_S58306573	6	1.25	11	2.29	9	2.03	PREDICTED: Sus scrofa solute carrier family 35 member F2-like (LOC100526002), mRNA /cds=p(1,1062) /gb=XM_003129825 /gi=311263840 /ug=Ssc.4329 /len=1062	GO:0031224//intrinsic to membrane	-	GO:0051234//establishment of localization	gi|311263841|ref|XP_003129873.1|/2.24275e-162/PREDICTED: solute carrier family 35 member F2-like [Sus scrofa]	gnl|UG|Ssc_S58306573
gnl|UG|Ssc_S46881071	501	104.13	539	112.07	380	85.91	PREDICTED: Sus scrofa choline transporter-like protein 1-like (LOC100152140), mRNA /cds=p(1,2286) /gb=XM_001925140 /gi=311246163 /ug=Ssc.22077 /len=4836	GO:0031224//intrinsic to membrane;GO:0031966//mitochondrial membrane	GO:0005275//amine transmembrane transporter activity	GO:0015697//quaternary ammonium group transport	gi|311246164|ref|XP_001925175.2|/0/PREDICTED: choline transporter-like protein 1-like [Sus scrofa]	gnl|UG|Ssc_S46881071
gnl|UG|Ssc_S21573673	0	0	0	0	3	0.68	UMC-pd10en3-005-c07 Endometrium gilt D10 of estrous cycle pd10en Sus scrofa cDNA 3', mRNA sequence /clone_end=3' /gb=CO986653 /gi=51345920 /ug=Ssc.86525 /len=338	-	-	-	-	gnl|UG|Ssc_S21573673
gnl|UG|Ssc_S20940894	6	1.25	8	1.66	19	4.3	AJ652617 KN277 Sus scrofa cDNA clone C0005181_H14, mRNA sequence /clone=C0005181_H14 /gb=AJ652617 /gi=49335063 /ug=Ssc.48057 /len=438	GO:0031981//nuclear lumen	GO:0005488//binding;GO:0016790//thiolester hydrolase activity;GO:0004175//endopeptidase activity;GO:0019783//small conjugating protein-specific protease activity	GO:0006281//DNA repair;GO:0009416//response to light stimulus;GO:0019941//modification-dependent protein catabolic process;GO:0016579//protein deubiquitination	gi|311259235|ref|XP_003128001.1|/4.29535e-47/PREDICTED: ubiquitin carboxyl-terminal hydrolase 1-like [Sus scrofa]	gnl|UG|Ssc_S20940894
gnl|UG|Ssc_S23767283	16	3.33	10	2.08	3	0.68	1138708 MARC 4PIG Sus scrofa cDNA 5', mRNA sequence /clone_end=5' /gb=DN124902 /gi=59819181 /ug=Ssc.69229 /len=779	-	-	-	-	gnl|UG|Ssc_S23767283
gnl|UG|Ssc_S55254668	70	14.55	13	2.7	16	3.62	FS675641 full-length enriched swine cDNA library, adult kidney Sus scrofa cDNA clone KDN010065F10 5', mRNA sequence /clone=KDN010065F10 /clone_end=5' /gb=FS675641 /gi=288249871 /ug=Ssc.35399 /len=928	-	-	-	-	gnl|UG|Ssc_S55254668
gnl|UG|Ssc_S19550928	3	0.62	7	1.46	2	0.45	999156 MARC 4PIG Sus scrofa cDNA 3', mRNA sequence /clone_end=3' /gb=CN167057 /gi=46181487 /ug=Ssc.11040 /len=943	GO:0030130//clathrin coat of trans-Golgi network vesicle	GO:0046872//metal ion binding	GO:0016192//vesicle-mediated transport;GO:0015031//protein transport	gi|254587992|ref|NP_001157018.1|/1.32389e-67/synergin gamma isoform 6 [Homo sapiens]	gnl|UG|Ssc_S19550928
gnl|UG|Ssc_S40431687	10	2.08	6	1.25	5	1.13	rrec30_h19.y1 rec Sus scrofa cDNA 5', mRNA sequence /clone_end=5' /gb=EW526293 /gi=183151996 /ug=Ssc.62301 /len=428	-	-	-	-	gnl|UG|Ssc_S40431687
gnl|UG|Ssc_S35170332	0	0	0	0	2	0.45	Sus scrofa mRNA, clone:OVRM10090G07, expressed in ovary /gb=AK235529 /gi=115549507 /ug=Ssc.17152 /len=2303	GO:0005740//mitochondrial envelope;GO:0031224//intrinsic to membrane	GO:0002094	GO:0006720//isoprenoid metabolic process;GO:0019400;GO:0006743//ubiquinone metabolic process	gi|311262881|ref|XP_003129405.1|/2.77775e-21/PREDICTED: para-hydroxybenzoate--polyprenyltransferase, mitochondrial-like, partial [Sus scrofa]	gnl|UG|Ssc_S35170332
gnl|UG|Ssc_S55282408	0	0	2	0.42	2	0.45	FS652198 full-length enriched swine cDNA library, adult back fat Sus scrofa cDNA clone BKFL10055H03 5', mRNA sequence /clone=BKFL10055H03 /clone_end=5' /gb=FS652198 /gi=288283558 /ug=Ssc.78138 /len=542	-	-	-	-	gnl|UG|Ssc_S55282408
gnl|UG|Ssc_S58310974	3	0.62	2	0.42	3	0.68	PREDICTED: Sus scrofa hypothetical protein LOC100520734 (LOC100520734), mRNA /cds=p(203,11536) /gb=XM_003125428 /gi=311253207 /ug=Ssc.32767 /len=11536	GO:0043231//intracellular membrane-bounded organelle	GO:0046872//metal ion binding;GO:0030528//transcription regulator activity	GO:0006351//transcription, DNA-dependent	gi|311253208|ref|XP_003125476.1|/0/PREDICTED: hypothetical protein LOC100520734 [Sus scrofa]	gnl|UG|Ssc_S58310974
gnl|UG|Ssc_S21551922	45	9.35	69	14.35	75	16.96	UMC-p2mm4-011-b03 2mm ovarian follicle p2mm Sus scrofa cDNA 3', mRNA sequence /clone_end=3' /gb=CO943285 /gi=51310044 /ug=Ssc.86370 /len=396	-	-	-	-	gnl|UG|Ssc_S21551922
gnl|UG|Ssc_S55323809	50	10.39	58	12.06	294	66.46	Sus scrofa mRNA, clone:AMP010065D09, expressed in alveolar macrophages /gb=AK343852 /gi=288781063 /ug=Ssc.76746 /len=690	-	GO:0003676//nucleic acid binding;GO:0034061	GO:0006260//DNA replication	gi|209553980|gb|AAA39398.2|/3.77508e-43/ORF2 [Mus musculus domesticus]	gnl|UG|Ssc_S55323809
gnl|UG|Ssc_S35165287	32	6.65	5	1.04	13	2.94	Sus scrofa mRNA, clone:LVRM10149F06, expressed in liver /gb=AK233449 /gi=115554439 /ug=Ssc.1797 /len=1556	GO:0000323//lytic vacuole	-	-	gi|311272218|ref|XP_003133352.1|/1.12769e-81/PREDICTED: coiled-coil domain-containing protein 115-like [Sus scrofa]	gnl|UG|Ssc_S35165287
gnl|UG|Ssc_S31133600	4	0.83	0	0	3	0.68	1573632 MARC 3PIG Sus scrofa cDNA 5', mRNA sequence /clone_end=5' /gb=DY437438 /gi=87238741 /ug=Ssc.9713 /len=650	-	-	-	-	gnl|UG|Ssc_S31133600
gnl|UG|Ssc_S58303637	6	1.25	10	2.08	2	0.45	PREDICTED: Sus scrofa runt-related transcription factor 1-like (LOC100512439), mRNA /cds=p(1,873) /gb=XM_003132760 /gi=311270200 /ug=Ssc.58373 /len=873	GO:0031981//nuclear lumen	GO:0030528//transcription regulator activity;GO:0001071//nucleic acid binding transcription factor activity;GO:0046983//protein dimerization activity;GO:0003676//nucleic acid binding;GO:0046872//metal ion binding;GO:0042802//identical protein binding;GO:0032559	GO:0002762//negative regulation of myeloid leukocyte differentiation;GO:0006357//regulation of transcription from RNA polymerase II promoter;GO:0002763//positive regulation of myeloid leukocyte differentiation;GO:0045765//regulation of angiogenesis	gi|311270201|ref|XP_003132808.1|/5.8753e-144/PREDICTED: runt-related transcription factor 1-like [Sus scrofa]	gnl|UG|Ssc_S58303637
gnl|UG|Ssc_S55324529	4	0.83	0	0	10	2.26	Sus scrofa mRNA, clone:SKNB10077F04, expressed in skin /gb=AK349877 /gi=288780343 /ug=Ssc.53097 /len=1228	-	-	-	-	gnl|UG|Ssc_S55324529
gnl|UG|Ssc_S6073289	0	0	0	0	6	1.36	UNL-P-FN-bt-a-05-0-UNL.s1 UNL-P-FN Sus scrofa cDNA clone UNL-P-FN-bt-a-05-0-UNL 3', mRNA sequence /clone=UNL-P-FN-bt-a-05-0-UNL /clone_end=3' /gb=BI183010 /gi=14657419 /ug=Ssc.11489 /len=773	-	-	-	-	gnl|UG|Ssc_S6073289
gnl|UG|Ssc_S55324387	3	0.62	10	2.08	0	0	Sus scrofa mRNA, clone:ADR010074G03, expressed in adrenal gland /gb=AK343471 /gi=288780485 /ug=Ssc.85061 /len=2058	GO:0005924//cell-substrate adherens junction;GO:0000153//cytoplasmic ubiquitin ligase complex	GO:0005488//binding	GO:0010927;GO:0007165//signal transduction;GO:0031032//actomyosin structure organization	gi|301785375|ref|XP_002928099.1|/6.59517e-152/PREDICTED: neuralized-like protein 2-like [Ailuropoda melanoleuca]	gnl|UG|Ssc_S55324387
gnl|UG|Ssc_S55321397	444	92.28	917	190.67	431	97.44	Sus scrofa mRNA, clone:TES010101C04, expressed in testis /gb=AK351359 /gi=288783475 /ug=Ssc.1050 /len=1237	GO:0044444//cytoplasmic part;GO:0042598//vesicular fraction	GO:0016744;GO:0005529//sugar binding	GO:0005997//xylulose metabolic process;GO:0006098//pentose-phosphate shunt;GO:0015980//energy derivation by oxidation of organic compounds;GO:0006000//fructose metabolic process	gi|42476292|ref|NP_113999.2|/4.72407e-178/transaldolase [Rattus norvegicus]	gnl|UG|Ssc_S55321397
gnl|UG|Ssc_S55326720	133	27.64	128	26.61	104	23.51	Sus scrofa mRNA, clone:OVRM10020C03, expressed in ovary /gb=AK347931 /gi=288778106 /ug=Ssc.82325 /len=1422	GO:0031224//intrinsic to membrane	-	-	gi|297692833|ref|XP_002823735.1|/9.79839e-45/PREDICTED: hypothetical protein LOC100431555 [Pongo abelii]	gnl|UG|Ssc_S55326720
gnl|UG|Ssc_S6064410	7	1.45	6	1.25	0	0	MI-P-A2-aaq-a-07-1-UM.s1 MI-P-A2 Sus scrofa cDNA clone MI-P-A2-aaq-a-07-1-UM 3', mRNA sequence /clone=MI-P-A2-aaq-a-07-1-UM /clone_end=3' /gb=BF702191 /gi=11987599 /ug=Ssc.5979 /len=690	-	-	-	-	gnl|UG|Ssc_S6064410
gnl|UG|Ssc_S55321491	23	4.78	30	6.24	18	4.07	Sus scrofa mRNA, clone:TES010059C11, expressed in testis /gb=AK351265 /gi=288783381 /ug=Ssc.78964 /len=1278	GO:0044444//cytoplasmic part	GO:0008443//phosphofructokinase activity;GO:0005488//binding	GO:0006007//glucose catabolic process	gi|194227226|ref|XP_001500540.2|/2.37629e-172/PREDICTED: phosphofructokinase, platelet [Equus caballus]	gnl|UG|Ssc_S55321491
gnl|UG|Ssc_S23768012	69	14.34	51	10.6	42	9.49	1139491 MARC 4PIG Sus scrofa cDNA 5', mRNA sequence /clone_end=5' /gb=DN125631 /gi=59819910 /ug=Ssc.93783 /len=719	-	-	-	-	gnl|UG|Ssc_S23768012
gnl|UG|Ssc_S35168955	80	16.63	52	10.81	20	4.52	Sus scrofa mRNA, clone:OVRM10125C09, expressed in ovary /gb=AK235915 /gi=115550840 /ug=Ssc.54107 /len=1321	GO:0012505//endomembrane system;GO:0031224//intrinsic to membrane;GO:0005793//ER-Golgi intermediate compartment;GO:0031090//organelle membrane;GO:0043231//intracellular membrane-bounded organelle	GO:0005488//binding	-	gi|156523130|ref|NP_001095979.1|/4.59048e-134/surfeit locus protein 4 [Bos taurus]	gnl|UG|Ssc_S35168955
gnl|UG|Ssc_S40444034	4	0.83	2	0.42	7	1.58	rret28_b2.y1 ret Sus scrofa cDNA 5', mRNA sequence /clone_end=5' /gb=EW538640 /gi=183041952 /ug=Ssc.40716 /len=593	-	-	-	-	gnl|UG|Ssc_S40444034
gnl|UG|Ssc_S40131083	5	1.04	8	1.66	14	3.16	rgul0117_i14.y1 gul Sus scrofa cDNA 5', mRNA sequence /clone_end=5' /gb=EW225990 /gi=182510058 /ug=Ssc.62652 /len=529	-	-	-	-	gnl|UG|Ssc_S40131083
gnl|UG|Ssc_S17501822	5	1.04	24	4.99	7	1.58	866156 MARC 4PIG Sus scrofa cDNA 3', mRNA sequence /clone_end=3' /gb=CF788925 /gi=37793486 /ug=Ssc.83434 /len=715	GO:0043231//intracellular membrane-bounded organelle	GO:0008092//cytoskeletal protein binding	GO:0048731;GO:0046907//intracellular transport;GO:0048869	gi|311271298|ref|XP_001928845.2|/1.28398e-20/PREDICTED: KIF1-binding protein-like [Sus scrofa]	gnl|UG|Ssc_S17501822
gnl|UG|Ssc_S58315232	0	0	0	0	3	0.68	PREDICTED: Sus scrofa headcase protein homolog (LOC100512023), mRNA /cds=p(1,1911) /gb=XM_003121176 /gi=311243862 /ug=Ssc.86733 /len=1911	-	-	GO:0035295//tube development	gi|311243863|ref|XP_003121224.1|/0/PREDICTED: headcase protein homolog [Sus scrofa]	gnl|UG|Ssc_S58315232
gnl|UG|Ssc_S58313366	0	0	2	0.42	0	0	PREDICTED: Sus scrofa nuclear factor 1 C-type-like (LOC100518358), mRNA /cds=p(88,864) /gb=XM_003123037 /gi=311248321 /ug=Ssc.94152 /len=864	GO:0043231//intracellular membrane-bounded organelle	GO:0030528//transcription regulator activity;GO:0003676//nucleic acid binding;GO:0001071//nucleic acid binding transcription factor activity	GO:0042476//odontogenesis;GO:0006259//DNA metabolic process;GO:0000122//negative regulation of transcription from RNA polymerase II promoter;GO:0010551//regulation of gene-specific transcription from RNA polymerase II promoter	gi|311248322|ref|XP_003123085.1|/5.22829e-137/PREDICTED: nuclear factor 1 C-type-like [Sus scrofa]	gnl|UG|Ssc_S58313366
gnl|UG|Ssc_S40100658	0	0	4	0.83	0	0	rpfco0139_l2.y1 fco Sus scrofa cDNA 5', mRNA sequence /clone_end=5' /gb=EW195565 /gi=182477635 /ug=Ssc.64867 /len=451	-	-	-	-	gnl|UG|Ssc_S40100658
gnl|UG|Ssc_S46877876	2	0.42	24	4.99	20	4.52	PREDICTED: Sus scrofa beta-1,3-glucosyltransferase-like (LOC100156997), mRNA /cds=p(1,459) /gb=XM_001927861 /gi=311266098 /ug=Ssc.95646 /len=1066	GO:0031090//organelle membrane;GO:0043231//intracellular membrane-bounded organelle;GO:0031224//intrinsic to membrane	GO:0016740//transferase activity	GO:0019318//hexose metabolic process	gi|311266099|ref|XP_001927896.2|/2.92339e-69/PREDICTED: beta-1,3-glucosyltransferase-like [Sus scrofa]	gnl|UG|Ssc_S46877876
gnl|UG|Ssc_S22312990	2	0.42	5	1.04	3	0.68	CJ020730 full-length enriched swine cDNA library, adult spleen Sus scrofa cDNA clone SPL01A120086 5', mRNA sequence /clone=SPL01A120086 /clone_end=5' /gb=CJ020730 /gi=54524129 /ug=Ssc.58476 /len=735	GO:0005815//microtubule organizing center;GO:0043234//protein complex;GO:0016604//nuclear body	GO:0003723//RNA binding;GO:0042802//identical protein binding;GO:0019899//enzyme binding;GO:0003824//catalytic activity	GO:0051259//protein oligomerization;GO:0000377;GO:0031124//mRNA 3'-end processing;GO:0006353//transcription termination, DNA-dependent	gi|13386106|ref|NP_080899.1|/2.557e-112/cleavage and polyadenylation specificity factor subunit 5 [Mus musculus]	gnl|UG|Ssc_S22312990
gnl|UG|Ssc_S35331259	97	20.16	84	17.47	47	10.63	SusFleck_BF_0105_0108_5_pCNS_F12 SusFleck Backfat Sus scrofa cDNA clone 0105_0108_F12 5', mRNA sequence /clone=0105_0108_F12 /clone_end=5' /gb=DT329656 /gi=116344279 /ug=Ssc.54001 /len=847	-	-	-	-	gnl|UG|Ssc_S35331259
gnl|UG|Ssc_S21544042	3	0.62	0	0	0	0	UMC-pfeto1-007-c04 Fetal ovary pfeto Sus scrofa cDNA 3', mRNA sequence /clone_end=3' /gb=CO952643 /gi=51329626 /ug=Ssc.86218 /len=378	GO:0043231//intracellular membrane-bounded organelle;GO:0043232	GO:0003676//nucleic acid binding;GO:0046872//metal ion binding;GO:0016279//protein-lysine N-methyltransferase activity	GO:0034968//histone lysine methylation;GO:0018022//peptidyl-lysine methylation;GO:0006351//transcription, DNA-dependent;GO:0010033//response to organic substance	gi|311268802|ref|XP_003132219.1|/6.05413e-17/PREDICTED: histone-lysine N-methyltransferase SETD2-like [Sus scrofa]	gnl|UG|Ssc_S21544042
gnl|UG|Ssc_S40108752	40	8.31	61	12.68	48	10.85	rfhi4003b_g8.y1 fhi Sus scrofa cDNA 5', mRNA sequence /clone_end=5' /gb=EW203659 /gi=182443066 /ug=Ssc.85346 /len=347	-	-	-	-	gnl|UG|Ssc_S40108752
gnl|UG|Ssc_S18555109	2	0.42	5	1.04	14	3.16	BX923760 Sus Scrofa library (scan) Sus scrofa cDNA clone scan0012.d.07 5prim, mRNA sequence /clone=scan0012.d.07 /clone_end=5' /gb=BX923760 /gi=90229271 /ug=Ssc.85092 /len=851	GO:0043296//apical junction complex;GO:0016604//nuclear body	GO:0003676//nucleic acid binding;GO:0001071//nucleic acid binding transcription factor activity;GO:0005515//protein binding	GO:0051704;GO:0006355//regulation of transcription, DNA-dependent;GO:0009913//epidermal cell differentiation;GO:0006325//chromatin organization	gi|149750960|ref|XP_001502505.1|/2.45266e-124/PREDICTED: similar to Ubinuclein (Ubiquitously expressed nuclear protein) (VT4) [Equus caballus]	gnl|UG|Ssc_S18555109
gnl|UG|Ssc_S17504672	40	8.31	81	16.84	56	12.66	885061 MARC 4PIG Sus scrofa cDNA 3', mRNA sequence /clone_end=3' /gb=CF792172 /gi=37796733 /ug=Ssc.22344 /len=706	-	-	-	gi|297301483|ref|XP_002805804.1|/6.78068e-09/PREDICTED: hypothetical protein LOC100423390 [Macaca mulatta]	gnl|UG|Ssc_S17504672
gnl|UG|Ssc_S55257749	0	0	3	0.62	0	0	FS649984 full-length enriched swine cDNA library, adult back fat Sus scrofa cDNA clone BKFL10031B08 5', mRNA sequence /clone=BKFL10031B08 /clone_end=5' /gb=FS649984 /gi=288257282 /ug=Ssc.77779 /len=411	-	-	-	gi|292630325|ref|XP_002667834.1|/2.15945e-06/PREDICTED: superkiller viralicidic activity 2-like [Danio rerio]	gnl|UG|Ssc_S55257749
gnl|UG|Ssc_S35171037	24	4.99	190	39.51	30	6.78	Sus scrofa mRNA, clone:LNG010020D12, expressed in lung /gb=AK231760 /gi=115548802 /ug=Ssc.9380 /len=1351	GO:0043231//intracellular membrane-bounded organelle	-	GO:0012501//programmed cell death;GO:0048869;GO:0007049//cell cycle;GO:0000165//MAPKKK cascade;GO:0033673//negative regulation of kinase activity;GO:0009952//anterior/posterior pattern formation	gi|119589783|gb|EAW69377.1|/1.76645e-72/growth arrest and DNA-damage-inducible, beta, isoform CRA_b [Homo sapiens]	gnl|UG|Ssc_S35171037
gnl|UG|Ssc_S14895623	15	3.12	14	2.91	33	7.46	jns33_H02.f jns Sus scrofa cDNA 5', mRNA sequence /clone_end=5' /gb=CB478385 /gi=29284771 /ug=Ssc.82741 /len=594	-	-	-	gi|5870130|gb|AAD54489.1|/9.4696e-28/small nuclear ribonucleoprotein B' [Homo sapiens]	gnl|UG|Ssc_S14895623
gnl|UG|Ssc_S55259941	35	7.27	14	2.91	38	8.59	FS662327 full-length enriched swine cDNA library, adult colon Sus scrofa cDNA clone CLNT10067C05 5', mRNA sequence /clone=CLNT10067C05 /clone_end=5' /gb=FS662327 /gi=288253267 /ug=Ssc.77876 /len=522	-	-	-	-	gnl|UG|Ssc_S55259941
gnl|UG|Ssc_S26716926	4	0.83	2	0.42	3	0.68	AJ953010 KN404_1 Sus scrofa cDNA clone C0007745o13 3', mRNA sequence /clone=C0007745o13 /clone_end=3' /gb=AJ953010 /gi=74369826 /ug=Ssc.36559 /len=579	-	-	-	-	gnl|UG|Ssc_S26716926
gnl|UG|Ssc_S58314246	75	15.59	81	16.84	36	8.14	PREDICTED: Sus scrofa spermatid perinuclear RNA-binding protein-like (LOC100511979), mRNA /cds=p(167,2026) /gb=XM_003122157 /gi=311246430 /ug=Ssc.7727 /len=2910	GO:0005856//cytoskeleton;GO:0043231//intracellular membrane-bounded organelle	GO:0003723//RNA binding	GO:0009612//response to mechanical stimulus;GO:0007281//germ cell development;GO:0048232//male gamete generation	gi|311246431|ref|XP_003122205.1|/0/PREDICTED: spermatid perinuclear RNA-binding protein-like [Sus scrofa]	gnl|UG|Ssc_S58314246
gnl|UG|Ssc_S58311558	32	6.65	33	6.86	110	24.87	PREDICTED: Sus scrofa transmembrane protein 127-like (LOC100522794), mRNA /cds=p(241,957) /gb=XM_003124828 /gi=311252021 /ug=Ssc.1077 /len=3098	GO:0031224//intrinsic to membrane;GO:0044424//intracellular part	-	GO:0008283//cell proliferation;GO:0009968//negative regulation of signal transduction	gi|291386279|ref|XP_002709603.1|/7.63564e-110/PREDICTED: transmembrane protein 127 [Oryctolagus cuniculus]	gnl|UG|Ssc_S58311558
gnl|UG|Ssc_S58309534	9	1.87	12	2.5	30	6.78	PREDICTED: Sus scrofa WD repeat-containing protein 59-like (LOC100521092), mRNA /cds=p(1,1755) /gb=XM_003126854 /gi=311257011 /ug=Ssc.21904 /len=2329	-	-	-	gi|311257012|ref|XP_003126902.1|/0/PREDICTED: WD repeat-containing protein 59-like [Sus scrofa]	gnl|UG|Ssc_S58309534
gnl|UG|Ssc_S58304273	5	1.04	4	0.83	4	0.9	PREDICTED: Sus scrofa hypothetical protein LOC100521581 (LOC100521581), mRNA /cds=p(1,603) /gb=XM_003132126 /gi=311268705 /ug=Ssc.17967 /len=1071	-	-	-	gi|311268706|ref|XP_003132174.1|/1.46376e-68/PREDICTED: hypothetical protein LOC100521581 [Sus scrofa]	gnl|UG|Ssc_S58304273
gnl|UG|Ssc_S26727906	3	0.62	15	3.12	14	3.16	AJ963990 KN404_2 Sus scrofa cDNA clone C0007754n22 3', mRNA sequence /clone=C0007754n22 /clone_end=3' /gb=AJ963990 /gi=74380806 /ug=Ssc.46584 /len=733	-	-	-	gi|297675825|ref|XP_002815858.1|/4.59124e-21/PREDICTED: LOW QUALITY PROTEIN: dmX-like protein 1-like [Pongo abelii]	gnl|UG|Ssc_S26727906
gnl|UG|Ssc_S58313389	151	31.38	150	31.19	278	62.85	PREDICTED: Sus scrofa abhydrolase domain-containing protein FAM108A-like (LOC100524666), mRNA /cds=p(352,1284) /gb=XM_003122999 /gi=311248274 /ug=Ssc.2484 /len=1526	-	GO:0003824//catalytic activity	-	gi|311248275|ref|XP_003123047.1|/1.89868e-150/PREDICTED: abhydrolase domain-containing protein FAM108A-like [Sus scrofa]	gnl|UG|Ssc_S58313389
gnl|UG|Ssc_S58309388	45	9.35	14	2.91	13	2.94	PREDICTED: Sus scrofa nucleoside diphosphate-linked moiety X motif 19, mitochondrial-like (LOC100524317), mRNA /cds=p(136,1263) /gb=XM_003127010 /gi=311257311 /ug=Ssc.18458 /len=1783	GO:0044444//cytoplasmic part;GO:0043231//intracellular membrane-bounded organelle	-	-	gi|311257312|ref|XP_003127058.1|/0/PREDICTED: nucleoside diphosphate-linked moiety X motif 19, mitochondrial-like [Sus scrofa]	gnl|UG|Ssc_S58309388
gnl|UG|Ssc_S34517704	282	58.61	261	54.27	272	61.49	DB787848 full-length enriched swine cDNA library, adult adrenal gland Sus scrofa cDNA clone ADR010071H05 5', mRNA sequence /clone=ADR010071H05 /clone_end=5' /gb=DB787848 /gi=112777832 /ug=Ssc.53711 /len=841	-	-	-	-	gnl|UG|Ssc_S34517704
gnl|UG|Ssc_S55324415	0	0	11	2.29	9	2.03	Sus scrofa mRNA, clone:SMG010018H09, expressed in submaxillary gland /gb=AK349991 /gi=288780457 /ug=Ssc.37923 /len=1589	-	-	-	gi|281353200|gb|EFB28784.1|/5.07859e-53/hypothetical protein PANDA_003029 [Ailuropoda melanoleuca]	gnl|UG|Ssc_S55324415
gnl|UG|Ssc_S40305708	317	65.89	335	69.66	399	90.2	rmgm003_l23r1.y1 mgm Sus scrofa cDNA 5', mRNA sequence /clone_end=5' /gb=EW400315 /gi=182800393 /ug=Ssc.91930 /len=165	-	-	-	-	gnl|UG|Ssc_S40305708
gnl|UG|Ssc_S18359711	2	0.42	4	0.83	6	1.36	915700 MARC 4PIG Sus scrofa cDNA 5', mRNA sequence /clone_end=5' /gb=CK455152 /gi=40802366 /ug=Ssc.10341 /len=869	-	-	-	-	gnl|UG|Ssc_S18359711
gnl|UG|Ssc_S23768400	3	0.62	0	0	6	1.36	1139912 MARC 4PIG Sus scrofa cDNA 3', mRNA sequence /clone_end=3' /gb=DN126019 /gi=59820298 /ug=Ssc.11616 /len=844	GO:0031224//intrinsic to membrane;GO:0043231//intracellular membrane-bounded organelle	-	-	gi|73983794|ref|XP_855015.1|/2.84319e-47/PREDICTED: similar to CG12935-PA [Canis familiaris]	gnl|UG|Ssc_S23768400
gnl|UG|Ssc_S55324658	9	1.87	20	4.16	17	3.84	Sus scrofa mRNA, clone:ADR010058G01, expressed in adrenal gland /gb=AK343398 /gi=288780214 /ug=Ssc.65099 /len=1785	GO:0031224//intrinsic to membrane	GO:0003824//catalytic activity	-	gi|114557943|ref|XP_513585.2|/1.10796e-176/PREDICTED: phosphatidic acid phosphatase type 2d [Pan troglodytes]	gnl|UG|Ssc_S55324658
gnl|UG|Ssc_S39897086	17	3.53	6	1.25	25	5.65	rcol1020b_l13.y1 col Sus scrofa cDNA 5', mRNA sequence /clone_end=5' /gb=EV992161 /gi=178524726 /ug=Ssc.65764 /len=592	-	-	-	-	gnl|UG|Ssc_S39897086
gnl|UG|Ssc_S17511303	300	62.35	262	54.48	203	45.89	BX667377 Sus Scrofa library (scag) Sus scrofa cDNA clone scag0002.h.03 3prim, mRNA sequence /clone=scag0002.h.03 /clone_end=3' /gb=BX667377 /gi=90241723 /ug=Ssc.862 /len=802	GO:0043234//protein complex;GO:0044444//cytoplasmic part	GO:0008443//phosphofructokinase activity;GO:0043169//cation binding;GO:0032559	GO:0006796//phosphate metabolic process;GO:0006007//glucose catabolic process	gi|297460523|ref|XP_002701113.1|/1.19761e-28/PREDICTED: phosphofructokinase, platelet [Bos taurus]	gnl|UG|Ssc_S17511303
gnl|UG|Ssc_S26722278	0	0	2	0.42	0	0	AJ958362 KN404_2 Sus scrofa cDNA clone C0007758k10 5', mRNA sequence /clone=C0007758k10 /clone_end=5' /gb=AJ958362 /gi=74375178 /ug=Ssc.55028 /len=754	-	-	-	gi|194209294|ref|XP_001917633.1|/2.70467e-88/PREDICTED: similar to Protein FAM44A [Equus caballus]	gnl|UG|Ssc_S26722278
gnl|UG|Ssc_S58313858	0	0	4	0.83	0	0	PREDICTED: Sus scrofa FERM domain containing 8 (FRMD8), mRNA /cds=p(1,1452) /gb=XM_003122562 /gi=311247320 /ug=Ssc.93865 /len=1452	GO:0043232	-	-	gi|311247321|ref|XP_003122610.1|/0/PREDICTED: FERM domain-containing protein 8-like [Sus scrofa]	gnl|UG|Ssc_S58313858
gnl|UG|Ssc_S55322714	8	1.66	3	0.62	7	1.58	Sus scrofa mRNA, clone:DCI010025D02, expressed in dendritic cells (immature) /gb=AK344369 /gi=288782158 /ug=Ssc.77063 /len=1812	GO:0043231//intracellular membrane-bounded organelle	GO:0046914//transition metal ion binding;GO:0008238//exopeptidase activity	-	gi|149743060|ref|XP_001502337.1|/0/PREDICTED: X-prolyl aminopeptidase (aminopeptidase P) 3, putative [Equus caballus]	gnl|UG|Ssc_S55322714
gnl|UG|Ssc_S21561206	0	0	0	0	2	0.45	UMC-p8mm4-006-a11 8mm ovarian follicle p8mm Sus scrofa cDNA 3', mRNA sequence /clone_end=3' /gb=CO948531 /gi=51325477 /ug=Ssc.86510 /len=370	-	-	-	-	gnl|UG|Ssc_S21561206
gnl|UG|Ssc_S58303958	0	0	2	0.42	2	0.45	PREDICTED: Sus scrofa stromal antigen 1 (STAG1), mRNA /cds=p(1,2226) /gb=XM_003132439 /gi=311269434 /ug=Ssc.79088 /len=2226	GO:0044427;GO:0044459//plasma membrane part;GO:0031981//nuclear lumen	GO:0005488//binding	GO:0007067//mitosis	gi|311269435|ref|XP_003132487.1|/0/PREDICTED: cohesin subunit SA-1-like [Sus scrofa]	gnl|UG|Ssc_S58303958
gnl|UG|Ssc_S55319209	0	0	10	2.08	7	1.58	Sus scrofa mRNA, clone:LVRM10197B09, expressed in liver /gb=AK346483 /gi=288785675 /ug=Ssc.76639 /len=1998	-	GO:0005488//binding	-	gi|297703109|ref|XP_002828495.1|/9.81022e-36/PREDICTED: LOW QUALITY PROTEIN: tight junction protein ZO-3-like [Pongo abelii]	gnl|UG|Ssc_S55319209
gnl|UG|Ssc_S40037037	12	2.49	6	1.25	7	1.58	relu1322c_o1.y1 elu Sus scrofa cDNA 5', mRNA sequence /clone_end=5' /gb=EW131944 /gi=182601791 /ug=Ssc.82725 /len=593	GO:0031981//nuclear lumen;GO:0043005//neuron projection;GO:0012506//vesicle membrane;GO:0031224//intrinsic to membrane;GO:0031410//cytoplasmic vesicle;GO:0043232	GO:0004672//protein kinase activity;GO:0032559	GO:0007010//cytoskeleton organization;GO:0043410//positive regulation of MAPKKK cascade;GO:0012501//programmed cell death;GO:0006605//protein targeting;GO:0048870//cell motility;GO:0007044//cell-substrate junction assembly;GO:0016049//cell growth	gi|118142813|gb|AAH15204.1|/5.88445e-70/TAOK2 protein [Homo sapiens]	gnl|UG|Ssc_S40037037
gnl|UG|Ssc_S18355440	17	3.53	7	1.46	13	2.94	904118 MARC 4PIG Sus scrofa cDNA 3', mRNA sequence /clone_end=3' /gb=CK450997 /gi=40798211 /ug=Ssc.84507 /len=815	-	-	-	-	gnl|UG|Ssc_S18355440
gnl|UG|Ssc_S58314161	251	52.17	324	67.37	324	73.25	PREDICTED: Sus scrofa far upstream element-binding protein 3-like (LOC100524188), mRNA /cds=p(1,2157) /gb=XM_003122243 /gi=311246651 /ug=Ssc.88688 /len=3499	GO:0043231//intracellular membrane-bounded organelle	GO:0003676//nucleic acid binding;GO:0030528//transcription regulator activity	-	gi|311246652|ref|XP_003122291.1|/0/PREDICTED: far upstream element-binding protein 3-like [Sus scrofa]	gnl|UG|Ssc_S58314161
gnl|UG|Ssc_S46876367	121	25.15	266	55.31	147	33.23	PREDICTED: Sus scrofa solute carrier family 35 member F5-like (LOC100157997), mRNA /cds=p(210,770) /gb=XM_001925511 /gi=311272164 /ug=Ssc.10926 /len=1626	GO:0031224//intrinsic to membrane	-	GO:0051234//establishment of localization	gi|291391458|ref|XP_002712453.1|/1.54303e-121/PREDICTED: solute carrier family 35, member F5 [Oryctolagus cuniculus]	gnl|UG|Ssc_S46876367
gnl|UG|Ssc_S58310675	36	7.48	16	3.33	65	14.69	PREDICTED: Sus scrofa ATPase, class I, type 8B, member 2 (ATP8B2), mRNA /cds=p(1,3678) /gb=XM_003125724 /gi=311254203 /ug=Ssc.29414 /len=4809	GO:0031224//intrinsic to membrane	GO:0042625//ATPase activity, coupled to transmembrane movement of ions;GO:0046872//metal ion binding;GO:0005548//phospholipid transporter activity;GO:0032559	GO:0009206;GO:0006811//ion transport;GO:0006869//lipid transport;GO:0009207	gi|311254204|ref|XP_003125772.1|/0/PREDICTED: probable phospholipid-transporting ATPase ID-like [Sus scrofa]	gnl|UG|Ssc_S58310675
gnl|UG|Ssc_S58311583	2	0.42	0	0	4	0.9	PREDICTED: Sus scrofa septin-10-like (LOC100522986), mRNA /cds=p(1,729) /gb=XM_003124829 /gi=311251971 /ug=Ssc.81782 /len=729	GO:0032156	GO:0032561	GO:0009987//cellular process	gi|311251972|ref|XP_003124877.1|/1.32381e-137/PREDICTED: septin-10-like [Sus scrofa]	gnl|UG|Ssc_S58311583
gnl|UG|Ssc_S35168313	0	0	3	0.62	14	3.16	Sus scrofa mRNA, clone:OVRM10148D10, expressed in ovary /gb=AK236055 /gi=115551377 /ug=Ssc.31454 /len=1620	-	-	-	-	gnl|UG|Ssc_S35168313
gnl|UG|Ssc_S39982723	15	3.12	30	6.24	9	2.03	rebs35c_k16.y1 ebs Sus scrofa cDNA 5', mRNA sequence /clone_end=5' /gb=EW077788 /gi=181274769 /ug=Ssc.66864 /len=361	-	-	-	-	gnl|UG|Ssc_S39982723
gnl|UG|Ssc_S55321630	3	0.62	0	0	3	0.68	Sus scrofa mRNA, clone:ITT010048E10, expressed in small intestine /gb=AK345057 /gi=288783242 /ug=Ssc.49874 /len=2186	-	-	-	-	gnl|UG|Ssc_S55321630
gnl|UG|Ssc_S35168935	348	72.33	220	45.74	122	27.58	Sus scrofa mRNA, clone:OVRM10126A03, expressed in ovary /gb=AK235923 /gi=115550848 /ug=Ssc.5334 /len=1657	GO:0043231//intracellular membrane-bounded organelle	-	GO:0006743//ubiquinone metabolic process	gi|40789233|ref|NP_064708.1|/1.63235e-134/ubiquinone biosynthesis protein COQ9, mitochondrial precursor [Homo sapiens]	gnl|UG|Ssc_S35168935
gnl|UG|Ssc_S58308409	18	3.74	21	4.37	55	12.43	PREDICTED: Sus scrofa zinc finger, CCHC domain containing 11 (ZCCHC11), mRNA /cds=p(1,4071) /gb=XM_003127988 /gi=311259309 /ug=Ssc.1333 /len=4739	GO:0031981//nuclear lumen	GO:0046914//transition metal ion binding;GO:0070569	GO:0000956//nuclear-transcribed mRNA catabolic process;GO:0002831//regulation of response to biotic stimulus;GO:0043433//negative regulation of transcription factor activity;GO:0010586//miRNA metabolic process;GO:0035196//production of miRNAs involved in gene silencing by miRNA;GO:0032502//developmental process;GO:0032501//multicellular organismal process	gi|311259310|ref|XP_003128036.1|/0/PREDICTED: terminal uridylyltransferase 4-like [Sus scrofa]	gnl|UG|Ssc_S58308409
gnl|UG|Ssc_S58314709	2	0.42	5	1.04	10	2.26	PREDICTED: Sus scrofa thioredoxin-related transmembrane protein 3 (TMX3), mRNA /cds=p(1,1350) /gb=XM_003121694 /gi=311245209 /ug=Ssc.94578 /len=1981	GO:0031090//organelle membrane;GO:0043231//intracellular membrane-bounded organelle;GO:0031224//intrinsic to membrane	GO:0016862//intramolecular oxidoreductase activity, interconverting keto- and enol-groups;GO:0015036//disulfide oxidoreductase activity	GO:0018904;GO:0019725//cellular homeostasis	gi|311245210|ref|XP_003121742.1|/0/PREDICTED: protein disulfide-isomerase TMX3-like [Sus scrofa]	gnl|UG|Ssc_S58314709
gnl|UG|Ssc_S6058600	25	5.2	30	6.24	14	3.16	MI-P-O1-adq-g-12-1-UM.s2 MI-P-O1 Sus scrofa cDNA clone MI-P-O1-adq-g-12-1-UM 3', mRNA sequence /clone=MI-P-O1-adq-g-12-1-UM /clone_end=3' /gb=BQ603450 /gi=21550176 /ug=Ssc.71724 /len=574	-	-	-	-	gnl|UG|Ssc_S6058600
gnl|UG|Ssc_S18549348	8	1.66	28	5.82	18	4.07	BX917999 Sus Scrofa library (scan) Sus scrofa cDNA clone scan0037.i.05 5prim, mRNA sequence /clone=scan0037.i.05 /clone_end=5' /gb=BX917999 /gi=90245085 /ug=Ssc.55104 /len=861	-	-	-	gi|297682155|ref|XP_002818793.1|/8.2664e-10/PREDICTED: f-box only protein 25 [Pongo abelii]	gnl|UG|Ssc_S18549348
gnl|UG|Ssc_S35168298	3412	709.17	2821	586.56	3543	800.97	Sus scrofa mRNA, clone:OVRM10150C01, expressed in ovary /gb=AK236070 /gi=115551392 /ug=Ssc.54478 /len=2228	GO:0043232;GO:0044444//cytoplasmic part	GO:0008092//cytoskeletal protein binding	GO:0007599//hemostasis;GO:0001775//cell activation;GO:0006887//exocytosis;GO:0050954//sensory perception of mechanical stimulus	gi|62089078|dbj|BAD92983.1|/0/WD repeat-containing protein 1 isoform 1 variant [Homo sapiens]	gnl|UG|Ssc_S35168298
gnl|UG|Ssc_S18357319	12	2.49	24	4.99	30	6.78	908420 MARC 4PIG Sus scrofa cDNA 5', mRNA sequence /clone_end=5' /gb=CK452760 /gi=40799974 /ug=Ssc.16026 /len=887	GO:0032991//macromolecular complex;GO:0042175//nuclear membrane-endoplasmic reticulum network;GO:0016604//nuclear body;GO:0000775//chromosome, centromeric region;GO:0044444//cytoplasmic part	GO:0005515//protein binding;GO:0003676//nucleic acid binding;GO:0022892	GO:0042221//response to chemical stimulus;GO:0050658//RNA transport;GO:0006357//regulation of transcription from RNA polymerase II promoter;GO:0006605//protein targeting;GO:0009894;GO:0033157//regulation of intracellular protein transport;GO:0007067//mitosis;GO:0022415;GO:0051704;GO:0033365//protein localization to organelle;GO:0046605//regulation of centrosome cycle	gi|301620380|ref|XP_002939551.1|/2.68329e-168/PREDICTED: exportin-1 [Xenopus (Silurana) tropicalis]	gnl|UG|Ssc_S18357319
gnl|UG|Ssc_S55326338	3	0.62	0	0	4	0.9	Sus scrofa mRNA, clone:OVRM10124B12, expressed in ovary /gb=AK348313 /gi=288778488 /ug=Ssc.31487 /len=1232	GO:0031981//nuclear lumen	GO:0005488//binding	-	gi|311253861|ref|XP_003125679.1|/7.24007e-62/PREDICTED: RAB6-interacting golgin-like [Sus scrofa]	gnl|UG|Ssc_S55326338
gnl|UG|Ssc_S58305757	232	48.22	122	25.37	115	26	PREDICTED: Sus scrofa Golgi membrane protein 1-like (LOC100518143), mRNA /cds=p(1,762) /gb=XM_003130642 /gi=311265508 /ug=Ssc.83210 /len=1310	GO:0016021//integral to membrane;GO:0043231//intracellular membrane-bounded organelle	-	-	gi|311265509|ref|XP_003130690.1|/2.32915e-138/PREDICTED: Golgi membrane protein 1-like [Sus scrofa]	gnl|UG|Ssc_S58305757
gnl|UG|Ssc_S19545769	8	1.66	17	3.53	0	0	951195 MARC 4PIG Sus scrofa cDNA 5', mRNA sequence /clone_end=5' /gb=CN161865 /gi=46176295 /ug=Ssc.26973 /len=756	-	-	-	-	gnl|UG|Ssc_S19545769
gnl|UG|Ssc_S58308396	297	61.73	319	66.33	237	53.58	PREDICTED: Sus scrofa epidermal growth factor receptor substrate 15-like (LOC100518076), mRNA /cds=p(1,3051) /gb=XM_003127993 /gi=311259337 /ug=Ssc.4310 /len=5537	GO:0005769//early endosome;GO:0030128//clathrin coat of endocytic vesicle	GO:0004871//signal transducer activity;GO:0046872//metal ion binding;GO:0019904//protein domain specific binding	GO:0006901//vesicle coating;GO:0016197//endosome transport;GO:0007173//epidermal growth factor receptor signaling pathway	gi|311259338|ref|XP_003128041.1|/0/PREDICTED: epidermal growth factor receptor substrate 15-like [Sus scrofa]	gnl|UG|Ssc_S58308396
gnl|UG|Ssc_S18557214	0	0	0	0	4	0.9	BX925865 Sus Scrofa library (scan) Sus scrofa cDNA clone scan0018.p.03 5prim, mRNA sequence /clone=scan0018.p.03 /clone_end=5' /gb=BX925865 /gi=90243203 /ug=Ssc.42049 /len=875	GO:0031224//intrinsic to membrane	GO:0008324//cation transmembrane transporter activity	GO:0000041//transition metal ion transport	gi|296490410|gb|DAA32523.1|/1.52206e-83/solute carrier family 39, member 4-like [Bos taurus]	gnl|UG|Ssc_S18557214
gnl|UG|Ssc_S40208649	13	2.7	18	3.74	15	3.39	ruio32_f14.y1 kid Sus scrofa cDNA 5', mRNA sequence /clone_end=5' /gb=EW303556 /gi=182558202 /ug=Ssc.40524 /len=714	-	-	-	-	gnl|UG|Ssc_S40208649
gnl|UG|Ssc_S55319226	11	2.29	5	1.04	18	4.07	Sus scrofa mRNA, clone:LVRM10192C02, expressed in liver /gb=AK346466 /gi=288785658 /ug=Ssc.29975 /len=1963	-	-	-	gi|292630325|ref|XP_002667834.1|/1.39419e-10/PREDICTED: superkiller viralicidic activity 2-like [Danio rerio]	gnl|UG|Ssc_S55319226
gnl|UG|Ssc_S35173407	5	1.04	0	0	0	0	Sus scrofa mRNA, clone:AMP010067F09, expressed in alveolar macrophage /gb=AK230947 /gi=115546428 /ug=Ssc.9906 /len=2449	GO:0031224//intrinsic to membrane	-	-	gi|62460440|ref|NP_001014870.1|/8.74026e-106/transmembrane protein 106A [Bos taurus]	gnl|UG|Ssc_S35173407
gnl|UG|Ssc_S17511884	45	9.35	86	17.88	32	7.23	BX666727 Sus Scrofa library (scac) Sus scrofa cDNA clone scac0025.e.19 3prim, mRNA sequence /clone=scac0025.e.19 /clone_end=3' /gb=BX666727 /gi=116666501 /ug=Ssc.22750 /len=820	-	-	-	-	gnl|UG|Ssc_S17511884
gnl|UG|Ssc_S58313063	109	22.66	169	35.14	83	18.76	PREDICTED: Sus scrofa TRM1 tRNA methyltransferase 1 homolog (S. cerevisiae) (TRMT1), mRNA /cds=p(125,2032) /gb=XM_003123336 /gi=311248933 /ug=Ssc.44873 /len=2061	-	GO:0046914//transition metal ion binding;GO:0003676//nucleic acid binding;GO:0008170//N-methyltransferase activity	GO:0006399//tRNA metabolic process	gi|311248934|ref|XP_003123384.1|/0/PREDICTED: N(2),N(2)-dimethylguanosine tRNA methyltransferase-like [Sus scrofa]	gnl|UG|Ssc_S58313063
gnl|UG|Ssc_S46876699	60	12.47	99	20.58	43	9.72	PREDICTED: Sus scrofa 5'-AMP-activated protein kinase subunit beta-1-like (LOC100156537), mRNA /cds=p(378,1193) /gb=XM_001929575 /gi=311270640 /ug=Ssc.1694 /len=2446	GO:0043231//intracellular membrane-bounded organelle;GO:0043234//protein complex;GO:0044444//cytoplasmic part	GO:0004674//protein serine/threonine kinase activity;GO:0019900//kinase binding	GO:0022402//cell cycle process;GO:0051259//protein oligomerization;GO:0006796//phosphate metabolic process;GO:0007169//transmembrane receptor protein tyrosine kinase signaling pathway;GO:0019217//regulation of fatty acid metabolic process	gi|311270641|ref|XP_001929610.2|/5.76456e-150/PREDICTED: 5'-AMP-activated protein kinase subunit beta-1-like [Sus scrofa]	gnl|UG|Ssc_S46876699
gnl|UG|Ssc_S29975782	107	22.24	31	6.45	41	9.27	PDUts1102H09 Porcine testis cDNA library I Sus scrofa cDNA clone PDUts1102H09 5' similar to homologue to emb|BX548169.4| Pig DNA sequence from clone XX-548A10, complete sequence, mRNA sequence /clone=PDUts1102H09 /clone_end=5' /gb=CV872440 /gi=84126400 /ug=Ssc.34334 /len=660	-	-	-	-	gnl|UG|Ssc_S29975782
gnl|UG|Ssc_S26720620	0	0	0	0	2	0.45	AJ956704 KN404_2 Sus scrofa cDNA clone C0007750h13 5', mRNA sequence /clone=C0007750h13 /clone_end=5' /gb=AJ956704 /gi=74373520 /ug=Ssc.36391 /len=823	-	-	-	-	gnl|UG|Ssc_S26720620
gnl|UG|Ssc_S55319906	14	2.91	6	1.25	15	3.39	Sus scrofa mRNA, clone:THY010100E01, expressed in thymus /gb=AK351859 /gi=288784978 /ug=Ssc.44668 /len=1917	-	-	-	gi|149742100|ref|XP_001490431.1|/7.98787e-104/PREDICTED: similar to Uncharacterized protein C21orf2 (C21orf-HUMF09G8.5) (YF5/A2) [Equus caballus]	gnl|UG|Ssc_S55319906
gnl|UG|Ssc_S35173879	92	19.12	62	12.89	119	26.9	Sus scrofa mRNA, clone:SPL010036B01, expressed in spleen /gb=AK237397 /gi=115545956 /ug=Ssc.55641 /len=1602	GO:0019866//organelle inner membrane;GO:0043231//intracellular membrane-bounded organelle	GO:0003824//catalytic activity;GO:0043169//cation binding	-	gi|194219379|ref|XP_001497905.2|/4.86619e-120/PREDICTED: similar to Fumarylacetoacetate hydrolase domain containing 1 [Equus caballus]	gnl|UG|Ssc_S35173879
gnl|UG|Ssc_S58304957	0	0	5	1.04	0	0	PREDICTED: Sus scrofa keratin, type I cytoskeletal 14-like (LOC100516221), mRNA /cds=p(1,525) /gb=XM_003131442 /gi=311267273 /ug=Ssc.56989 /len=678	GO:0031981//nuclear lumen;GO:0044444//cytoplasmic part;GO:0005882//intermediate filament	GO:0005488//binding;GO:0005198//structural molecule activity	GO:0009314//response to radiation;GO:0009888//tissue development;GO:0010038//response to metal ion;GO:0045109//intermediate filament organization;GO:0007044//cell-substrate junction assembly;GO:0030154//cell differentiation	gi|311267274|ref|XP_003131490.1|/1.16307e-89/PREDICTED: keratin, type I cytoskeletal 14-like [Sus scrofa]	gnl|UG|Ssc_S58304957
gnl|UG|Ssc_S58310439	4	0.83	0	0	0	0	PREDICTED: Sus scrofa fibulin 1 (FBLN1), mRNA /cds=p(119,2239) /gb=XM_003125955 /gi=311254924 /ug=Ssc.54200 /len=2893	GO:0000267//cell fraction;GO:0005578//proteinaceous extracellular matrix	GO:0046872//metal ion binding;GO:0008047//enzyme activator activity;GO:0005198//structural molecule activity	GO:0043062//extracellular structure organization;GO:0051704	gi|311254925|ref|XP_003126003.1|/0/PREDICTED: fibulin-1-like [Sus scrofa]	gnl|UG|Ssc_S58310439
gnl|UG|Ssc_S55321967	24	4.99	7	1.46	0	0	Sus scrofa mRNA, clone:TES010020F02, expressed in testis /gb=AK351177 /gi=288782905 /ug=Ssc.64974 /len=1559	-	-	-	-	gnl|UG|Ssc_S55321967
gnl|UG|Ssc_S35173648	0	0	2	0.42	12	2.71	Sus scrofa mRNA, clone:UTR010068G08, expressed in uterus /gb=AK240425 /gi=115546187 /ug=Ssc.30989 /len=1446	-	-	-	-	gnl|UG|Ssc_S35173648
gnl|UG|Ssc_S16516983	4	0.83	5	1.04	3	0.68	815593 MARC 3PIG Sus scrofa cDNA 3', mRNA sequence /clone_end=3' /gb=CF180485 /gi=33292261 /ug=Ssc.13657 /len=630	-	-	-	-	gnl|UG|Ssc_S16516983
gnl|UG|Ssc_S58304057	0	0	0	0	2	0.45	PREDICTED: Sus scrofa inositol 1,4,5-trisphosphate receptor type 1-like (LOC100515239), mRNA /cds=p(131,1660) /gb=XM_003132342 /gi=311269203 /ug=Ssc.65568 /len=1660	-	-	-	gi|311269204|ref|XP_003132390.1|/0/PREDICTED: inositol 1,4,5-trisphosphate receptor type 1-like [Sus scrofa]	gnl|UG|Ssc_S58304057
gnl|UG|Ssc_S21356242	0	0	7	1.46	3	0.68	Sus scrofa SLA-2 mRNA for MHC class I antigen, partial cds, allele:SLA-2*PD14 /cds=p(1,546) /gb=AB185319 /gi=50582500 /ug=Ssc.57531 /len=546	GO:0042611;GO:0031224//intrinsic to membrane	-	GO:0048002//antigen processing and presentation of peptide antigen	gi|20378736|gb|AAM20962.1|AF464023_1/7.71592e-105/MHC class I antigen [Sus scrofa]	gnl|UG|Ssc_S21356242
gnl|UG|Ssc_S26712595	4	0.83	0	0	13	2.94	AJ948679 KN404_1 Sus scrofa cDNA clone C0007742e11 3', mRNA sequence /clone=C0007742e11 /clone_end=3' /gb=AJ948679 /gi=74365495 /ug=Ssc.45847 /len=874	-	-	-	-	gnl|UG|Ssc_S26712595
gnl|UG|Ssc_S23691110	53	11.02	48	9.98	41	9.27	1097095 MARC 4PIG Sus scrofa cDNA 5', mRNA sequence /clone_end=5' /gb=DN102209 /gi=59774985 /ug=Ssc.70020 /len=891	-	-	-	-	gnl|UG|Ssc_S23691110
gnl|UG|Ssc_S58314719	2	0.42	2	0.42	7	1.58	PREDICTED: Sus scrofa beta-Ala-His dipeptidase-like (LOC100516053), mRNA /cds=p(1,1641) /gb=XM_003121685 /gi=311245188 /ug=Ssc.55612 /len=1804	-	GO:0008238//exopeptidase activity;GO:0043169//cation binding	GO:0019538//protein metabolic process	gi|311245189|ref|XP_003121733.1|/0/PREDICTED: beta-Ala-His dipeptidase-like [Sus scrofa]	gnl|UG|Ssc_S58314719
gnl|UG|Ssc_S58302679	2	0.42	2	0.42	0	0	PREDICTED: Sus scrofa lisH domain-containing protein ARMC9-like (LOC100519629), mRNA /cds=p(136,1722) /gb=XM_003133720 /gi=311273207 /ug=Ssc.29672 /len=1722	-	-	-	gi|311273208|ref|XP_003133768.1|/0/PREDICTED: lisH domain-containing protein ARMC9-like [Sus scrofa]	gnl|UG|Ssc_S58302679
gnl|UG|Ssc_S6056290	14	2.91	9	1.87	18	4.07	MI-P-E6-ahl-a-01-1-UM.s1 MI-P-E6 Sus scrofa cDNA clone MI-P-E6-ahl-a-01-1-UM 3', mRNA sequence /clone=MI-P-E6-ahl-a-01-1-UM /clone_end=3' /gb=BQ599575 /gi=21546301 /ug=Ssc.81430 /len=536	-	-	-	-	gnl|UG|Ssc_S6056290
gnl|UG|Ssc_S55322298	0	0	2	0.42	0	0	Sus scrofa mRNA, clone:DCI010079G01, expressed in dendritic cells (immature) /gb=AK344585 /gi=288782574 /ug=Ssc.77031 /len=1785	-	-	-	-	gnl|UG|Ssc_S55322298
gnl|UG|Ssc_S29981040	2	0.42	0	0	0	0	PDUts1168A11 Porcine testis cDNA library I Sus scrofa cDNA clone PDUts1168A11 5', mRNA sequence /clone=PDUts1168A11 /clone_end=5' /gb=CV877698 /gi=84131658 /ug=Ssc.40489 /len=692	-	-	-	-	gnl|UG|Ssc_S29981040
gnl|UG|Ssc_S40360766	1400	290.99	1234	256.58	873	197.36	rnlu1808b_g6.y1 nlu Sus scrofa cDNA 5', mRNA sequence /clone_end=5' /gb=EW455373 /gi=182817167 /ug=Ssc.92083 /len=631	GO:0044444//cytoplasmic part;GO:0030529//ribonucleoprotein complex	GO:0043169//cation binding;GO:0005198//structural molecule activity	GO:0006412//translation;GO:0019080;GO:0031016//pancreas development	gi|291398579|ref|XP_002715572.1|/1.55139e-50/PREDICTED: ribosomal protein L37a-like [Oryctolagus cuniculus]	gnl|UG|Ssc_S40360766
gnl|UG|Ssc_S55322285	3	0.62	2	0.42	12	2.71	Sus scrofa mRNA, clone:DCI010082B05, expressed in dendritic cells (immature) /gb=AK344598 /gi=288782587 /ug=Ssc.41015 /len=1434	-	-	-	gi|115496670|ref|NP_001068794.1|/0/protein LTV1 homolog [Bos taurus]	gnl|UG|Ssc_S55322285
gnl|UG|Ssc_S58303966	287	59.65	517	107.5	427	96.53	PREDICTED: Sus scrofa tyrosine-protein kinase RYK-like (LOC100523513), mRNA /cds=p(1,2601) /gb=XM_003132431 /gi=311269415 /ug=Ssc.7194 /len=3781	GO:0043231//intracellular membrane-bounded organelle;GO:0005626//insoluble fraction;GO:0031224//intrinsic to membrane	GO:0001664//G-protein-coupled receptor binding;GO:0004713//protein tyrosine kinase activity;GO:0032559;GO:0004888//transmembrane receptor activity	GO:0007411//axon guidance;GO:0007166//cell surface receptor linked signaling pathway;GO:0010740//positive regulation of intracellular protein kinase cascade;GO:0009887//organ morphogenesis;GO:0006464//protein modification process;GO:0030517//negative regulation of axon extension;GO:0021537//telencephalon development	gi|311269416|ref|XP_003132479.1|/0/PREDICTED: tyrosine-protein kinase RYK-like [Sus scrofa]	gnl|UG|Ssc_S58303966
gnl|UG|Ssc_S18554829	0	0	0	0	2	0.45	BX923480 Sus Scrofa library (scan) Sus scrofa cDNA clone scan0018.e.20 5prim, mRNA sequence /clone=scan0018.e.20 /clone_end=5' /gb=BX923480 /gi=90241446 /ug=Ssc.7777 /len=870	-	-	-	-	gnl|UG|Ssc_S18554829
gnl|UG|Ssc_S35165509	4	0.83	2	0.42	61	13.79	Sus scrofa mRNA, clone:UTR010021B09, expressed in uterus /gb=AK240012 /gi=115554217 /ug=Ssc.59895 /len=2138	-	-	-	gi|66734173|gb|AAY53483.1|/1.51129e-76/transposase [Bos taurus]	gnl|UG|Ssc_S35165509
gnl|UG|Ssc_S34495726	107	22.24	75	15.59	7	1.58	DB809312 full-length enriched swine cDNA library, adult liver Sus scrofa cDNA 3', mRNA sequence /clone=LVRM10061G07 /clone_end=3' /gb=DB809312 /gi=112752865 /ug=Ssc.89587 /len=840	-	-	-	gi|258676922|gb|ACV87314.1|/1.15262e-08/IL-23 [Sus scrofa]	gnl|UG|Ssc_S34495726
gnl|UG|Ssc_S18551414	0	0	2	0.42	0	0	BX920065 Sus Scrofa library (scan) Sus scrofa cDNA clone scan0010.l.14 5prim, mRNA sequence /clone=scan0010.l.14 /clone_end=5' /gb=BX920065 /gi=90240788 /ug=Ssc.61605 /len=779	-	-	-	gi|301770995|ref|XP_002920903.1|/4.82112e-35/PREDICTED: leucine-rich repeat-containing protein C17orf76-like [Ailuropoda melanoleuca]	gnl|UG|Ssc_S18551414
gnl|UG|Ssc_S26713709	21	4.36	25	5.2	29	6.56	AJ949793 KN404_1 Sus scrofa cDNA clone C0007743o04 3', mRNA sequence /clone=C0007743o04 /clone_end=3' /gb=AJ949793 /gi=74366609 /ug=Ssc.45892 /len=825	-	-	-	-	gnl|UG|Ssc_S26713709
gnl|UG|Ssc_S55324934	3	0.62	4	0.83	11	2.49	Sus scrofa mRNA, clone:SKNB10023H01, expressed in skin /gb=AK349673 /gi=288779938 /ug=Ssc.86721 /len=1201	GO:0044444//cytoplasmic part	GO:0005088//Ras guanyl-nucleotide exchange factor activity	GO:0006917//induction of apoptosis;GO:0007266//Rho protein signal transduction;GO:0009966//regulation of signal transduction;GO:0007169//transmembrane receptor protein tyrosine kinase signaling pathway	gi|301755434|ref|XP_002913562.1|/1.34406e-129/PREDICTED: rho guanine nucleotide exchange factor 3-like isoform 1 [Ailuropoda melanoleuca]	gnl|UG|Ssc_S55324934
gnl|UG|Ssc_S40131254	0	0	0	0	2	0.45	rgul0125_i8.y1 gul Sus scrofa cDNA 5', mRNA sequence /clone_end=5' /gb=EW226161 /gi=182606849 /ug=Ssc.40025 /len=643	-	-	-	-	gnl|UG|Ssc_S40131254
gnl|UG|Ssc_S58302325	2	0.42	0	0	0	0	PREDICTED: Sus scrofa slit homolog 3 (Drosophila) (SLIT3), partial mRNA /cds=p(1,4318) /gb=XM_003134076 /gi=311273955 /ug=Ssc.70637 /len=4652	GO:0043231//intracellular membrane-bounded organelle;GO:0005626//insoluble fraction;GO:0044421//extracellular region part	GO:0005102//receptor binding;GO:0046872//metal ion binding	GO:0001960//negative regulation of cytokine-mediated signaling pathway;GO:0010467//gene expression;GO:0008283//cell proliferation;GO:0051384//response to glucocorticoid stimulus;GO:0048675//axon extension;GO:0006915//apoptosis;GO:0006935//chemotaxis;GO:0021831//embryonic olfactory bulb interneuron precursor migration	gi|311273956|ref|XP_003134124.1|/0/PREDICTED: slit homolog 3 protein-like, partial [Sus scrofa]	gnl|UG|Ssc_S58302325
gnl|UG|Ssc_S40291311	157	32.63	244	50.73	175	39.56	rmed35c_g11.y1 med Sus scrofa cDNA 5', mRNA sequence /clone_end=5' /gb=EW385918 /gi=182886714 /ug=Ssc.24162 /len=577	-	-	-	-	gnl|UG|Ssc_S40291311
gnl|UG|Ssc_S39940499	26	5.4	53	11.02	33	7.46	rcte11_h24.y1 cte Sus scrofa cDNA 5', mRNA sequence /clone_end=5' /gb=EW035564 /gi=181333756 /ug=Ssc.25510 /len=615	-	-	GO:0048731	gi|301760275|ref|XP_002915941.1|/1.92876e-26/PREDICTED: small EDRK-rich factor 1-like [Ailuropoda melanoleuca]	gnl|UG|Ssc_S39940499
gnl|UG|Ssc_S38480249	0	0	0	0	4	0.9	EST-AO204B11 Porcine Testis from PRRSV-infected pig Sus scrofa cDNA clone AO204B11, mRNA sequence /clone=AO204B11 /gb=ES445401 /gi=146286991 /ug=Ssc.37999 /len=798	-	GO:0046872//metal ion binding	GO:0016567//protein ubiquitination	gi|296491649|gb|DAA33682.1|/1.57785e-113/ring finger protein 160 [Bos taurus]	gnl|UG|Ssc_S38480249
gnl|UG|Ssc_S6080342	0	0	2	0.42	6	1.36	MI-P-CP1-nwu-b-08-0-UI.s1 MI-P-CP1 Sus scrofa cDNA clone MI-P-CP1-nwu-b-08-0-UI 3', mRNA sequence /clone=MI-P-CP1-nwu-b-08-0-UI /clone_end=3' /gb=BI403825 /gi=15182886 /ug=Ssc.55307 /len=505	-	-	-	gi|14150047|ref|NP_115671.1|/1.39617e-06/sugar phosphate exchanger 3 isoform 2 [Homo sapiens]	gnl|UG|Ssc_S6080342
gnl|UG|Ssc_S58308822	23	4.78	29	6.03	42	9.49	PREDICTED: Sus scrofa f-box only protein 44-like (LOC100524444), mRNA /cds=p(72,839) /gb=XM_003127570 /gi=311258459 /ug=Ssc.28525 /len=839	GO:0031461//cullin-RING ubiquitin ligase complex	GO:0005488//binding	GO:0009057//macromolecule catabolic process	gi|311258460|ref|XP_003127618.1|/1.54616e-146/PREDICTED: f-box only protein 44-like [Sus scrofa]	gnl|UG|Ssc_S58308822
gnl|UG|Ssc_S6064993	14	2.91	7	1.46	27	6.1	MI-P-A2-aez-f-09-1-UM.s1 MI-P-A2 Sus scrofa cDNA clone MI-P-A2-aez-f-09-1-UM 3', mRNA sequence /clone=MI-P-A2-aez-f-09-1-UM /clone_end=3' /gb=BQ597541 /gi=21544267 /ug=Ssc.81702 /len=672	-	-	-	-	gnl|UG|Ssc_S6064993
gnl|UG|Ssc_S55322012	124	25.77	167	34.72	269	60.81	Sus scrofa mRNA, clone:TES010001A04, expressed in testis /gb=AK351132 /gi=288782860 /ug=Ssc.5784 /len=2090	-	-	-	gi|119904968|ref|XP_869576.2|/5.50604e-146/PREDICTED: carbohydrate kinase domain containing-like isoform 1 [Bos taurus]	gnl|UG|Ssc_S55322012
gnl|UG|Ssc_S17504051	3	0.62	4	0.83	101	22.83	879704 MARC 4PIG Sus scrofa cDNA 5', mRNA sequence /clone_end=5' /gb=CF791507 /gi=37796068 /ug=Ssc.83497 /len=558	-	-	-	gi|109078247|ref|XP_001084196.1|/1.14957e-88/PREDICTED: coiled-coil domain-containing protein 112 isoform 2 [Macaca mulatta]	gnl|UG|Ssc_S17504051
gnl|UG|Ssc_S34515768	10	2.08	15	3.12	25	5.65	DB786060 full-length enriched swine cDNA library, adult adrenal gland Sus scrofa cDNA clone ADR010051F10 5', mRNA sequence /clone=ADR010051F10 /clone_end=5' /gb=DB786060 /gi=112766992 /ug=Ssc.45804 /len=757	-	-	-	-	gnl|UG|Ssc_S34515768
gnl|UG|Ssc_S29981690	0	0	0	0	3	0.68	PDUts1176D03 Porcine testis cDNA library I Sus scrofa cDNA clone PDUts1176D03 5', mRNA sequence /clone=PDUts1176D03 /clone_end=5' /gb=CV878348 /gi=84132308 /ug=Ssc.88674 /len=526	-	-	-	-	gnl|UG|Ssc_S29981690
gnl|UG|Ssc_S26646954	4	0.83	16	3.33	9	2.03	BW978017 full-length enriched swine cDNA library, adult intestine Sus scrofa cDNA clone ITT010022G07 5', mRNA sequence /clone=ITT010022G07 /clone_end=5' /gb=BW978017 /gi=74254857 /ug=Ssc.53971 /len=843	-	-	-	-	gnl|UG|Ssc_S26646954
gnl|UG|Ssc_S58306205	135	28.06	147	30.57	101	22.83	PREDICTED: Sus scrofa twist-related protein 1-like (LOC100516456), mRNA /cds=p(1,609) /gb=XM_003130192 /gi=311264591 /ug=Ssc.17121 /len=1591	GO:0043231//intracellular membrane-bounded organelle	GO:0001071//nucleic acid binding transcription factor activity;GO:0046983//protein dimerization activity;GO:0042802//identical protein binding;GO:0010843//promoter binding;GO:0030234//enzyme regulator activity	GO:0014020;GO:0045596//negative regulation of cell differentiation;GO:0006357//regulation of transcription from RNA polymerase II promoter;GO:0065009;GO:0012501//programmed cell death;GO:0001818//negative regulation of cytokine production;GO:0001503//ossification;GO:0030326//embryonic limb morphogenesis;GO:0016202//regulation of striated muscle tissue development;GO:0016477//cell migration;GO:004…	gi|119614117|gb|EAW93711.1|/2.34818e-66/twist homolog 1 (acrocephalosyndactyly 3; Saethre-Chotzen syndrome) (Drosophila) [Homo sapiens]	gnl|UG|Ssc_S58306205
gnl|UG|Ssc_S58308589	200	41.57	304	63.21	445	100.6	PREDICTED: Sus scrofa microtubule-actin cross-linking factor 1, isoforms 1/2/3/5-like (LOC100515321), mRNA /cds=p(102,638) /gb=XM_003127810 /gi=311258939 /ug=Ssc.55213 /len=2046	GO:0043232	GO:0046872//metal ion binding;GO:0003779//actin binding;GO:0015631//tubulin binding	GO:0022402//cell cycle process	gi|311258940|ref|XP_003127858.1|/1.64745e-70/PREDICTED: microtubule-actin cross-linking factor 1, isoforms 1/2/3/5-like [Sus scrofa]	gnl|UG|Ssc_S58308589
gnl|UG|Ssc_S35169239	96	19.95	142	29.53	94	21.25	Sus scrofa mRNA, clone:LVR010045E01, expressed in liver /gb=AK232430 /gi=115550600 /ug=Ssc.997 /len=1034	GO:0044431//Golgi apparatus part;GO:0031090//organelle membrane;GO:0031224//intrinsic to membrane	GO:0046923//ER retention sequence binding;GO:0004871//signal transducer activity	GO:0035437//maintenance of protein localization in endoplasmic reticulum;GO:0023052//signaling;GO:0015031//protein transport	gi|13385318|ref|NP_080117.1|/5.52503e-118/ER lumen protein retaining receptor 2 [Mus musculus]	gnl|UG|Ssc_S35169239
gnl|UG|Ssc_S35173830	4	0.83	5	1.04	0	0	Sus scrofa mRNA, clone:SPL010045G06, expressed in spleen /gb=AK237446 /gi=115546005 /ug=Ssc.21935 /len=1945	-	-	-	-	gnl|UG|Ssc_S35173830
gnl|UG|Ssc_S6079326	30	6.24	27	5.61	51	11.53	MI-P-CP1-nwe-c-04-0-UI.s1 MI-P-CP1 Sus scrofa cDNA clone MI-P-CP1-nwe-c-04-0-UI 3', mRNA sequence /clone=MI-P-CP1-nwe-c-04-0-UI /clone_end=3' /gb=BI402798 /gi=15181859 /ug=Ssc.82096 /len=395	-	-	-	-	gnl|UG|Ssc_S6079326
gnl|UG|Ssc_S55324358	504	104.75	543	112.9	217	49.06	Sus scrofa mRNA, clone:ADR010080A12, expressed in adrenal gland /gb=AK343500 /gi=288780514 /ug=Ssc.4216 /len=1766	GO:0009986//cell surface;GO:0005624//membrane fraction;GO:0016023//cytoplasmic membrane-bounded vesicle;GO:0016020//membrane;GO:0044421//extracellular region part	GO:0046914//transition metal ion binding;GO:0004177//aminopeptidase activity;GO:0008237//metallopeptidase activity;GO:0016803	GO:0048856//anatomical structure development;GO:0008217//regulation of blood pressure;GO:0019538//protein metabolic process;GO:0006691//leukotriene metabolic process	gi|148227162|ref|NP_001091032.1|/0/aminopeptidase B [Bos taurus]	gnl|UG|Ssc_S55324358
gnl|UG|Ssc_S46880063	1103	229.26	1315	273.42	910	205.72	PREDICTED: Sus scrofa hepatoma-derived growth factor-like (LOC100153512), mRNA /cds=p(1,1386) /gb=XM_001924643 /gi=311254095 /ug=Ssc.21553 /len=2748	GO:0044421//extracellular region part;GO:0043231//intracellular membrane-bounded organelle	GO:0003676//nucleic acid binding;GO:0005539//glycosaminoglycan binding;GO:0005102//receptor binding	GO:0023052//signaling	gi|311254096|ref|XP_001924678.2|/0/PREDICTED: hepatoma-derived growth factor-like [Sus scrofa]	gnl|UG|Ssc_S46880063
gnl|UG|Ssc_S58304212	0	0	2	0.42	0	0	PREDICTED: Sus scrofa hypothetical protein LOC100522829 (LOC100522829), mRNA /cds=p(1,744) /gb=XM_003132187 /gi=311268849 /ug=Ssc.92014 /len=744	GO:0031981//nuclear lumen	GO:0005488//binding;GO:0004672//protein kinase activity	GO:0006259//DNA metabolic process;GO:0007050//cell cycle arrest;GO:0006974//response to DNA damage stimulus	gi|311268850|ref|XP_003132235.1|/6.05749e-101/PREDICTED: hypothetical protein LOC100522829 [Sus scrofa]	gnl|UG|Ssc_S58304212
gnl|UG|Ssc_S29978728	2	0.42	2	0.42	4	0.9	PDUts1138G08 Porcine testis cDNA library I Sus scrofa cDNA clone PDUts1138G08 5', mRNA sequence /clone=PDUts1138G08 /clone_end=5' /gb=CV875386 /gi=84129346 /ug=Ssc.1285 /len=621	-	-	-	-	gnl|UG|Ssc_S29978728
gnl|UG|Ssc_S18357153	0	0	8	1.66	2	0.45	908331 MARC 4PIG Sus scrofa cDNA 3', mRNA sequence /clone_end=3' /gb=CK452682 /gi=40799896 /ug=Ssc.70617 /len=777	-	-	-	-	gnl|UG|Ssc_S18357153
gnl|UG|Ssc_S26713957	0	0	2	0.42	4	0.9	AJ950041 KN404_1 Sus scrofa cDNA clone C0007745k10 3', mRNA sequence /clone=C0007745k10 /clone_end=3' /gb=AJ950041 /gi=74366857 /ug=Ssc.46362 /len=867	-	-	-	-	gnl|UG|Ssc_S26713957
gnl|UG|Ssc_S35164905	7	1.45	5	1.04	4	0.9	Sus scrofa mRNA, clone:LVRM10192B04, expressed in liver /gb=AK233633 /gi=115554821 /ug=Ssc.51445 /len=1292	-	-	-	gi|258676922|gb|ACV87314.1|/2.21778e-08/IL-23 [Sus scrofa]	gnl|UG|Ssc_S35164905
gnl|UG|Ssc_S35324043	0	0	0	0	2	0.45	SusFleck_BF_0021_0024_5_pCNS_N16 SusFleck Backfat Sus scrofa cDNA clone 0021_0024_N16 5', mRNA sequence /clone=0021_0024_N16 /clone_end=5' /gb=DT322435 /gi=116336713 /ug=Ssc.53718 /len=847	GO:0015934//large ribosomal subunit	GO:0003676//nucleic acid binding;GO:0005198//structural molecule activity	GO:0006412//translation;GO:0019080;GO:0031016//pancreas development	gi|311247004|ref|XP_003122445.1|/1.78663e-25/PREDICTED: 60S acidic ribosomal protein P2-like [Sus scrofa]	gnl|UG|Ssc_S35324043
gnl|UG|Ssc_S17511901	145	30.14	91	18.92	51	11.53	BX666744 Sus Scrofa library (scac) Sus scrofa cDNA clone scac0025.f.18 3prim, mRNA sequence /clone=scac0025.f.18 /clone_end=3' /gb=BX666744 /gi=90237820 /ug=Ssc.70634 /len=844	-	-	-	-	gnl|UG|Ssc_S17511901
gnl|UG|Ssc_S35722094	14	2.91	5	1.04	21	4.75	YU-IC-0167 Sus Scrofa Testis Zap Express Library Sus scrofa cDNA clone SS-T-1-2a-T3_O10, mRNA sequence /clone=SS-T-1-2a-T3_O10 /gb=DV936746 /gi=118537790 /ug=Ssc.20101 /len=709	GO:0043231//intracellular membrane-bounded organelle	GO:0005488//binding	GO:0019221//cytokine-mediated signaling pathway;GO:0008637//apoptotic mitochondrial changes;GO:0002376//immune system process;GO:0010466//negative regulation of peptidase activity;GO:0043066//negative regulation of apoptosis;GO:0032845	gi|42627777|tpe|CAE00380.1|/8.0997e-52/TPA: putative 6-16 protein [Sus scrofa]	gnl|UG|Ssc_S35722094
gnl|UG|Ssc_S21544426	3	0.62	8	1.66	3	0.68	UMC-pfeto1-017-d09 Fetal ovary pfeto Sus scrofa cDNA 3', mRNA sequence /clone_end=3' /gb=CO953302 /gi=51330325 /ug=Ssc.86222 /len=322	-	-	-	-	gnl|UG|Ssc_S21544426
gnl|UG|Ssc_S20937207	0	0	2	0.42	0	0	AJ648930 CSEQRAN19 Sus scrofa cDNA clone C0003271_A18, mRNA sequence /clone=C0003271_A18 /gb=AJ648930 /gi=49325775 /ug=Ssc.85583 /len=506	GO:0000315//organellar large ribosomal subunit;GO:0043231//intracellular membrane-bounded organelle	GO:0005198//structural molecule activity	GO:0010467//gene expression	gi|157786672|ref|NP_001099301.1|/5.80768e-66/39S ribosomal protein L27, mitochondrial [Rattus norvegicus]	gnl|UG|Ssc_S20937207
gnl|UG|Ssc_S18556121	0	0	2	0.42	0	0	BX924772 Sus Scrofa library (scan) Sus scrofa cDNA clone scan0018.a.10 5prim, mRNA sequence /clone=scan0018.a.10 /clone_end=5' /gb=BX924772 /gi=90235589 /ug=Ssc.24452 /len=828	-	-	-	-	gnl|UG|Ssc_S18556121
gnl|UG|Ssc_S40564366	0	0	0	0	2	0.45	rton1224b_h8.y1 ton Sus scrofa cDNA 5', mRNA sequence /clone_end=5' /gb=EW651079 /gi=183129349 /ug=Ssc.92702 /len=287	-	-	-	-	gnl|UG|Ssc_S40564366
gnl|UG|Ssc_S55256537	0	0	13	2.7	5	1.13	FS643926 full-length enriched swine cDNA library, adult brain (frontal lobe) Sus scrofa cDNA clone BFLT10050B11 5', mRNA sequence /clone=BFLT10050B11 /clone_end=5' /gb=FS643926 /gi=288250828 /ug=Ssc.93040 /len=648	-	-	-	gi|114653151|ref|XP_001148203.1|/4.65852e-21/PREDICTED: hypothetical protein [Pan troglodytes]	gnl|UG|Ssc_S55256537
gnl|UG|Ssc_S58305994	93	19.33	24	4.99	47	10.63	PREDICTED: Sus scrofa putative deoxyribonuclease TATDN3-like (LOC100523687), mRNA /cds=p(54,878) /gb=XM_003130403 /gi=311265026 /ug=Ssc.46042 /len=1533	GO:0043231//intracellular membrane-bounded organelle	GO:0004520//endodeoxyribonuclease activity	-	gi|311265027|ref|XP_003130451.1|/3.84616e-151/PREDICTED: putative deoxyribonuclease TATDN3-like [Sus scrofa]	gnl|UG|Ssc_S58305994
gnl|UG|Ssc_S55318829	320	66.51	149	30.98	453	102.41	Sus scrofa mRNA, clone:UTR010057A06, expressed in uterus /gb=AK352341 /gi=288786055 /ug=Ssc.5335 /len=922	GO:0031981//nuclear lumen;GO:0005759//mitochondrial matrix	GO:0043566//structure-specific DNA binding	GO:0051095;GO:0006259//DNA metabolic process;GO:0007005//mitochondrion organization	gi|311275253|ref|XP_003134650.1|/8.80091e-77/PREDICTED: single-stranded DNA-binding protein, mitochondrial-like [Sus scrofa]	gnl|UG|Ssc_S55318829
gnl|UG|Ssc_S55323727	12	2.49	8	1.66	12	2.71	Sus scrofa mRNA, clone:SPL010027A01, expressed in spleen /gb=AK350284 /gi=288781145 /ug=Ssc.79668 /len=1258	-	-	-	-	gnl|UG|Ssc_S55323727
gnl|UG|Ssc_S58311934	0	0	0	0	2	0.45	PREDICTED: Sus scrofa armadillo repeat containing 5 (ARMC5), mRNA /cds=p(1,2385) /gb=XM_003124467 /gi=311251239 /ug=Ssc.46792 /len=2419	-	-	-	gi|311251240|ref|XP_003124515.1|/0/PREDICTED: armadillo repeat-containing protein 5-like [Sus scrofa]	gnl|UG|Ssc_S58311934
gnl|UG|Ssc_S26727690	0	0	0	0	2	0.45	AJ963774 KN404_2 Sus scrofa cDNA clone C0007751h18 3', mRNA sequence /clone=C0007751h18 /clone_end=3' /gb=AJ963774 /gi=74380590 /ug=Ssc.52007 /len=599	-	-	-	gi|148645276|gb|ABR01162.1|/1.64061e-19/endonuclease/reverse transcriptase [Sus scrofa]	gnl|UG|Ssc_S26727690
gnl|UG|Ssc_S26726517	2	0.42	5	1.04	8	1.81	AJ962601 KN404_2 Sus scrofa cDNA clone C0007751j05 3', mRNA sequence /clone=C0007751j05 /clone_end=3' /gb=AJ962601 /gi=74379417 /ug=Ssc.29311 /len=849	-	-	-	-	gnl|UG|Ssc_S26726517
gnl|UG|Ssc_S55301710	23	4.78	21	4.37	24	5.43	FS666330 full-length enriched swine cDNA library, adult hypothalamus Sus scrofa cDNA clone HTMT10029B05 5', mRNA sequence /clone=HTMT10029B05 /clone_end=5' /gb=FS666330 /gi=288304863 /ug=Ssc.21451 /len=848	GO:0016604//nuclear body;GO:0030529//ribonucleoprotein complex	GO:0003676//nucleic acid binding;GO:0019904//protein domain specific binding	GO:0000377;GO:0006405//RNA export from nucleus;GO:0006397//mRNA processing;GO:0006353//transcription termination, DNA-dependent	gi|1334149|emb|CAA45875.1|/3.62311e-119/unnamed protein product [Mus musculus]	gnl|UG|Ssc_S55301710
gnl|UG|Ssc_S16515765	5	1.04	0	0	3	0.68	813391 MARC 3PIG Sus scrofa cDNA 5', mRNA sequence /clone_end=5' /gb=CF179281 /gi=33291057 /ug=Ssc.9405 /len=683	-	-	-	-	gnl|UG|Ssc_S16515765
gnl|UG|Ssc_S35173118	0	0	0	0	3	0.68	Sus scrofa mRNA, clone:SPL010062A03, expressed in spleen /gb=AK237563 /gi=115546717 /ug=Ssc.38901 /len=1119	GO:0005743//mitochondrial inner membrane;GO:0005758//mitochondrial intermembrane space	GO:0046914//transition metal ion binding	GO:0050954//sensory perception of mechanical stimulus;GO:0006612//protein targeting to membrane	gi|311263920|ref|XP_003129919.1|/2.52262e-10/PREDICTED: mitochondrial import inner membrane translocase subunit Tim8 B-like [Sus scrofa]	gnl|UG|Ssc_S35173118
gnl|UG|Ssc_S35164827	245	50.92	294	61.13	221	49.96	Sus scrofa mRNA, clone:MLN010002G01, expressed in mesenteric lymph node /gb=AK233711 /gi=115554899 /ug=Ssc.27571 /len=1098	GO:0016585//chromatin remodeling complex;GO:0000109//nucleotide-excision repair complex	GO:0003677//DNA binding;GO:0034061	GO:0016568//chromatin modification	gi|115495085|ref|NP_001068946.1|/1.6832e-51/chromatin accessibility complex protein 1 [Bos taurus]	gnl|UG|Ssc_S35164827
gnl|UG|Ssc_S58309783	113	23.49	72	14.97	155	35.04	PREDICTED: Sus scrofa periphilin-1-like (LOC100522617), mRNA /cds=p(1,1185) /gb=XM_003126616 /gi=311256459 /ug=Ssc.10527 /len=3356	GO:0043231//intracellular membrane-bounded organelle	-	GO:0030216//keratinocyte differentiation	gi|311256460|ref|XP_003126664.1|/0/PREDICTED: periphilin-1-like [Sus scrofa]	gnl|UG|Ssc_S58309783
gnl|UG|Ssc_S19544296	0	0	6	1.25	2	0.45	949569 MARC 4PIG Sus scrofa cDNA 3', mRNA sequence /clone_end=3' /gb=CN160392 /gi=46174822 /ug=Ssc.26809 /len=797	-	-	-	-	gnl|UG|Ssc_S19544296
gnl|UG|Ssc_S23700437	0	0	0	0	3	0.68	1110672 MARC 4PIG Sus scrofa cDNA 5', mRNA sequence /clone_end=5' /gb=DN111540 /gi=59790206 /ug=Ssc.9257 /len=856	GO:0043231//intracellular membrane-bounded organelle;GO:0043232	GO:0046914//transition metal ion binding;GO:0018024//histone-lysine N-methyltransferase activity;GO:0005515//protein binding	GO:0034968//histone lysine methylation;GO:0006305;GO:0018022//peptidyl-lysine methylation;GO:0007275//multicellular organismal development	gi|301781500|ref|XP_002926180.1|/1.17244e-48/PREDICTED: histone-lysine N-methyltransferase, H3 lysine-9 specific 5-like [Ailuropoda melanoleuca]	gnl|UG|Ssc_S23700437
gnl|UG|Ssc_S23691497	38	7.9	28	5.82	32	7.23	1097548 MARC 4PIG Sus scrofa cDNA 3', mRNA sequence /clone_end=3' /gb=DN102596 /gi=59775372 /ug=Ssc.82471 /len=815	GO:0044424//intracellular part	GO:0004702//receptor signaling protein serine/threonine kinase activity;GO:0032559	GO:0006464//protein modification process;GO:0023052//signaling	gi|194034714|ref|XP_001925326.1|/1.17144e-111/PREDICTED: mitogen-activated protein kinase 6 [Sus scrofa]	gnl|UG|Ssc_S23691497
gnl|UG|Ssc_S18295089	47	9.77	51	10.6	118	26.68	BP146814 full-length enriched swine cDNA library, adult ovary Sus scrofa cDNA clone OVRM10080B07 5', mRNA sequence /clone=OVRM10080B07 /clone_end=5' /gb=BP146814 /gi=40396285 /ug=Ssc.84252 /len=664	GO:0031224//intrinsic to membrane	-	-	gi|110331953|gb|ABG67082.1|/3.35222e-110/G protein-coupled receptor 108 [Bos taurus]	gnl|UG|Ssc_S18295089
gnl|UG|Ssc_S40491887	3	0.62	3	0.62	0	0	rspl02_e10.y1 spl Sus scrofa cDNA 5', mRNA sequence /clone_end=5' /gb=EW586493 /gi=183041730 /ug=Ssc.92472 /len=598	GO:0044424//intracellular part	GO:0046872//metal ion binding	-	gi|311249708|ref|XP_003123762.1|/1.1896e-46/PREDICTED: protein S100-Z-like [Sus scrofa]	gnl|UG|Ssc_S40491887
gnl|UG|Ssc_S35170293	0	0	4	0.83	7	1.58	Sus scrofa mRNA, clone:OVRM10093G11, expressed in ovary /gb=AK235568 /gi=115549546 /ug=Ssc.31565 /len=1488	-	-	-	-	gnl|UG|Ssc_S35170293
gnl|UG|Ssc_S35327738	9	1.87	0	0	0	0	SusFleck_BF_0017_0020_5_pCNS_C02 SusFleck Backfat Sus scrofa cDNA clone 0017_0020_C02 5', mRNA sequence /clone=0017_0020_C02 /clone_end=5' /gb=DT326130 /gi=116338868 /ug=Ssc.90046 /len=789	-	-	-	gi|301766792|ref|XP_002918814.1|/1.56114e-49/PREDICTED: UPF0687 protein C20orf27-like [Ailuropoda melanoleuca]	gnl|UG|Ssc_S35327738
gnl|UG|Ssc_S26718820	0	0	2	0.42	2	0.45	AJ954904 KN404_1 Sus scrofa cDNA clone C0007747o23 3', mRNA sequence /clone=C0007747o23 /clone_end=3' /gb=AJ954904 /gi=74371720 /ug=Ssc.46045 /len=774	-	-	-	-	gnl|UG|Ssc_S26718820
gnl|UG|Ssc_S23764067	9	1.87	0	0	7	1.58	1121823 MARC 4PIG Sus scrofa cDNA 3', mRNA sequence /clone_end=3' /gb=DN121686 /gi=59815965 /ug=Ssc.87204 /len=819	-	-	-	-	gnl|UG|Ssc_S23764067
gnl|UG|Ssc_S58312562	0	0	3	0.62	2	0.45	PREDICTED: Sus scrofa adenomatous polyposis coli (APC), partial mRNA /cds=p(1,5802) /gb=XM_003123839 /gi=311249956 /ug=Ssc.52711 /len=5802	GO:0043296//apical junction complex;GO:0030426//growth cone;GO:0030424//axon;GO:0043231//intracellular membrane-bounded organelle;GO:0005815//microtubule organizing center;GO:0005874//microtubule;GO:0000775//chromosome, centromeric region;GO:0001726//ruffle;GO:0044297//cell body	GO:0019900//kinase binding;GO:0050839//cell adhesion molecule binding;GO:0019207//kinase regulator activity;GO:0008017//microtubule binding	GO:0019725//cellular homeostasis;GO:0045841//negative regulation of mitotic metaphase/anaphase transition;GO:0006915//apoptosis;GO:0030278//regulation of ossification;GO:0002761//regulation of myeloid leukocyte differentiation;GO:0050680//negative regulation of epithelial cell proliferation;GO:0032880//regulation of protein localization;GO:0016477//cell migration;GO:0042476//odontogenesis;GO:0030…	gi|311249957|ref|XP_003123887.1|/0/PREDICTED: adenomatous polyposis coli protein-like, partial [Sus scrofa]	gnl|UG|Ssc_S58312562
gnl|UG|Ssc_S18354494	96	19.95	194	40.34	111	25.09	893541 MARC 4PIG Sus scrofa cDNA 5', mRNA sequence /clone_end=5' /gb=CK449935 /gi=40797149 /ug=Ssc.22025 /len=631	-	-	-	-	gnl|UG|Ssc_S18354494
gnl|UG|Ssc_S31103230	0	0	0	0	6	1.36	1510495 MARC 3PIG Sus scrofa cDNA 5', mRNA sequence /clone_end=5' /gb=DY407068 /gi=87208371 /ug=Ssc.33445 /len=683	-	-	-	gi|301783525|ref|XP_002927180.1|/1.46612e-15/PREDICTED: WD repeat-containing protein 59-like [Ailuropoda melanoleuca]	gnl|UG|Ssc_S31103230
gnl|UG|Ssc_S17518821	16	3.33	3	0.62	19	4.3	BX673391 Sus Scrofa library (scac) Sus scrofa cDNA clone scac0038.p.02 5prim, mRNA sequence /clone=scac0038.p.02 /clone_end=5' /gb=BX673391 /gi=90241975 /ug=Ssc.83375 /len=702	-	-	GO:0043161//proteasomal ubiquitin-dependent protein catabolic process;GO:0051439//regulation of ubiquitin-protein ligase activity involved in mitotic cell cycle;GO:0009894	gi|311267372|ref|XP_003131559.1|/1.49117e-73/PREDICTED: 26S proteasome non-ATPase regulatory subunit 3-like [Sus scrofa]	gnl|UG|Ssc_S17518821
gnl|UG|Ssc_S38481997	53	11.02	42	8.73	84	18.99	EST-AO226B07 Alveolar macrophage from PRRSV-infected pig Sus scrofa cDNA clone AO226B07, mRNA sequence /clone=AO226B07 /gb=ES447149 /gi=146288739 /ug=Ssc.894 /len=631	-	-	-	-	gnl|UG|Ssc_S38481997
gnl|UG|Ssc_S35170401	227	47.18	76	15.8	47	10.63	Sus scrofa mRNA, clone:OVRM10084E05, expressed in ovary /gb=AK235460 /gi=115549438 /ug=Ssc.26638 /len=1317	GO:0031224//intrinsic to membrane	-	-	gi|296208600|ref|XP_002751173.1|/7.84095e-118/PREDICTED: transmembrane protein 56-like [Callithrix jacchus]	gnl|UG|Ssc_S35170401
gnl|UG|Ssc_S55325403	20	4.16	6	1.25	16	3.62	Sus scrofa mRNA, clone:PTG010033B07, expressed in pituitary gland /gb=AK349248 /gi=288779423 /ug=Ssc.75948 /len=2467	-	-	-	-	gnl|UG|Ssc_S55325403
gnl|UG|Ssc_S55326231	2	0.42	2	0.42	0	0	Sus scrofa mRNA, clone:OVRM10159C09, expressed in ovary /gb=AK348420 /gi=288778595 /ug=Ssc.22058 /len=2122	GO:0031224//intrinsic to membrane;GO:0043231//intracellular membrane-bounded organelle	-	GO:0045597//positive regulation of cell differentiation	gi|291400191|ref|XP_002716471.1|/5.34808e-173/PREDICTED: fibronectin type III domain containing 3B [Oryctolagus cuniculus]	gnl|UG|Ssc_S55326231
gnl|UG|Ssc_S40202470	14	2.91	10	2.08	14	3.16	ruio28_o16.y1 kid Sus scrofa cDNA 5', mRNA sequence /clone_end=5' /gb=EW297377 /gi=182468092 /ug=Ssc.68485 /len=604	-	-	-	-	gnl|UG|Ssc_S40202470
gnl|UG|Ssc_S6082810	3	0.62	6	1.25	7	1.58	MI-P-NA-aeh-h-12-1-UM.s1.ab1 MI-P-NA Sus scrofa cDNA clone MI-P-NA-aeh-h-12-1-UM.ab1 3', mRNA sequence /clone=MI-P-NA-aeh-h-12-1-UM.ab1 /clone_end=3' /gb=BI405014 /gi=15184227 /ug=Ssc.81685 /len=651	-	GO:0003676//nucleic acid binding;GO:0034061	GO:0006260//DNA replication	gi|82793877|ref|XP_728214.1|/1.61754e-45/hypothetical protein [Plasmodium yoelii yoelii str. 17XNL]	gnl|UG|Ssc_S6082810
gnl|UG|Ssc_S35174008	425	88.34	274	56.97	592	133.83	Sus scrofa mRNA, clone:OVR010034E07, expressed in ovary /gb=AK234260 /gi=115545827 /ug=Ssc.6681 /len=1571	GO:0043231//intracellular membrane-bounded organelle	GO:0042623//ATPase activity, coupled;GO:0032559	GO:0000377;GO:0006405//RNA export from nucleus;GO:0009207	gi|311248993|ref|XP_003123418.1|/0/PREDICTED: ATP-dependent RNA helicase DDX39-like [Sus scrofa]	gnl|UG|Ssc_S35174008
gnl|UG|Ssc_S26722674	0	0	0	0	2	0.45	AJ958758 KN404_2 Sus scrofa cDNA clone C0007759k24 3', mRNA sequence /clone=C0007759k24 /clone_end=3' /gb=AJ958758 /gi=74375574 /ug=Ssc.41463 /len=818	-	-	-	-	gnl|UG|Ssc_S26722674
gnl|UG|Ssc_S23761475	0	0	0	0	2	0.45	1118936 MARC 4PIG Sus scrofa cDNA 3', mRNA sequence /clone_end=3' /gb=DN119094 /gi=59813354 /ug=Ssc.38105 /len=422	-	-	-	-	gnl|UG|Ssc_S23761475
gnl|UG|Ssc_S40079260	2	0.42	9	1.87	16	3.62	rfbs3921b_i5.y1 fbs Sus scrofa cDNA 5', mRNA sequence /clone_end=5' /gb=EW174167 /gi=182480860 /ug=Ssc.67397 /len=563	-	-	-	gi|300872546|gb|ADK39026.1|/6.10869e-23/beta-geo [cloning vector pPNT]	gnl|UG|Ssc_S40079260
gnl|UG|Ssc_S35166064	20	4.16	9	1.87	2	0.45	Sus scrofa mRNA, clone:UTR010006A12, expressed in uterus /gb=AK239861 /gi=115553674 /ug=Ssc.38632 /len=1736	GO:0044429//mitochondrial part;GO:0000267//cell fraction	GO:0003723//RNA binding;GO:0046872//metal ion binding;GO:0004812//aminoacyl-tRNA ligase activity;GO:0032559	GO:0006418//tRNA aminoacylation for protein translation	gi|116003835|ref|NP_001070273.1|/0/phenylalanyl-tRNA synthetase, mitochondrial [Bos taurus]	gnl|UG|Ssc_S35166064
gnl|UG|Ssc_S18387626	9	1.87	14	2.91	17	3.84	939065 MARC 4PIG Sus scrofa cDNA 5', mRNA sequence /clone_end=5' /gb=CK467739 /gi=40839016 /ug=Ssc.84805 /len=725	-	-	-	-	gnl|UG|Ssc_S18387626
gnl|UG|Ssc_S35166972	42	8.73	92	19.13	163	36.85	Sus scrofa mRNA, clone:THY010096E09, expressed in thymus /gb=AK239360 /gi=115552767 /ug=Ssc.53078 /len=1481	-	-	-	-	gnl|UG|Ssc_S35166972
gnl|UG|Ssc_S55324714	27	5.61	24	4.99	36	8.14	Sus scrofa mRNA, clone:ADR010042D07, expressed in adrenal gland /gb=AK343342 /gi=288780158 /ug=Ssc.40384 /len=4090	GO:0043234//protein complex;GO:0005759//mitochondrial matrix	GO:0043169//cation binding;GO:0004722//protein serine/threonine phosphatase activity	GO:0006796//phosphate metabolic process;GO:0006086//acetyl-CoA biosynthetic process from pyruvate;GO:0006464//protein modification process	gi|149699647|ref|XP_001496201.1|/0/PREDICTED: similar to pyruvate dehydrogenase phosphatase, catalytic subunit 2 [Equus caballus]	gnl|UG|Ssc_S55324714
gnl|UG|Ssc_S35164068	0	0	0	0	2	0.45	Sus scrofa mRNA, clone:SPL010021F06, expressed in spleen /gb=AK237291 /gi=115555658 /ug=Ssc.31333 /len=1479	-	-	-	gi|148645276|gb|ABR01162.1|/6.32049e-18/endonuclease/reverse transcriptase [Sus scrofa]	gnl|UG|Ssc_S35164068
gnl|UG|Ssc_S23767643	0	0	0	0	2	0.45	1139095 MARC 4PIG Sus scrofa cDNA 3', mRNA sequence /clone_end=3' /gb=DN125262 /gi=59819541 /ug=Ssc.11151 /len=851	-	-	-	gi|194221201|ref|XP_001491843.2|/1.30302e-100/PREDICTED: similar to Coiled-coil domain-containing protein 66 [Equus caballus]	gnl|UG|Ssc_S23767643
gnl|UG|Ssc_S58314462	18	3.74	5	1.04	13	2.94	PREDICTED: Sus scrofa frataxin, mitochondrial-like (LOC100512881), mRNA /cds=p(10,657) /gb=XM_003121938 /gi=311245870 /ug=Ssc.42955 /len=1331	GO:0044429//mitochondrial part	GO:0005515//protein binding;GO:0016724;GO:0051536//iron-sulfur cluster binding;GO:0005506//iron ion binding	GO:0030307//positive regulation of cell growth;GO:0051339;GO:0043085//positive regulation of catalytic activity;GO:0034614//cellular response to reactive oxygen species;GO:0045926//negative regulation of growth;GO:0008283//cell proliferation;GO:0016226//iron-sulfur cluster assembly;GO:0016485//protein processing;GO:0045333//cellular respiration;GO:0010038//response to metal ion;GO:0009790//embryo…	gi|311245871|ref|XP_003121986.1|/2.65287e-113/PREDICTED: frataxin, mitochondrial-like [Sus scrofa]	gnl|UG|Ssc_S58314462
gnl|UG|Ssc_S26721589	20	4.16	15	3.12	16	3.62	AJ957673 KN404_2 Sus scrofa cDNA clone C0007752d06 3', mRNA sequence /clone=C0007752d06 /clone_end=3' /gb=AJ957673 /gi=74374489 /ug=Ssc.38336 /len=836	-	-	-	-	gnl|UG|Ssc_S26721589
gnl|UG|Ssc_S31131137	325	67.55	732	152.2	411	92.91	1570083 MARC 3PIG Sus scrofa cDNA 3', mRNA sequence /clone_end=3' /gb=DY434975 /gi=87236278 /ug=Ssc.55056 /len=437	-	-	-	-	gnl|UG|Ssc_S31131137
gnl|UG|Ssc_S29985945	90	18.71	122	25.37	234	52.9	PDUts2045H10 Porcine testis cDNA library II Sus scrofa cDNA clone PDUts2045H10 5', mRNA sequence /clone=PDUts2045H10 /clone_end=5' /gb=CX060421 /gi=84136563 /ug=Ssc.33813 /len=314	-	-	-	-	gnl|UG|Ssc_S29985945
gnl|UG|Ssc_S55239892	0	0	0	0	4	0.9	FS648917 full-length enriched swine cDNA library, adult back fat Sus scrofa cDNA clone BKFL10015B01 5', mRNA sequence /clone=BKFL10015B01 /clone_end=5' /gb=FS648917 /gi=288230235 /ug=Ssc.77568 /len=593	-	-	-	gi|148645275|gb|ABR01161.1|/3.07163e-10/transposase [Sus scrofa]	gnl|UG|Ssc_S55239892
gnl|UG|Ssc_S39998846	4	0.83	3	0.62	11	2.49	recc2809c_m9.y1 ecc Sus scrofa cDNA 5', mRNA sequence /clone_end=5' /gb=EW093755 /gi=181341363 /ug=Ssc.62977 /len=615	-	-	-	gi|300872546|gb|ADK39026.1|/2.70388e-12/beta-geo [cloning vector pPNT]	gnl|UG|Ssc_S39998846
gnl|UG|Ssc_S35166795	12	2.49	23	4.78	9	2.03	Sus scrofa mRNA, clone:THY010111F01, expressed in thymus /gb=AK239538 /gi=115552944 /ug=Ssc.1584 /len=1828	-	-	-	gi|119573338|gb|EAW52953.1|/1.31689e-20/hCG2041018 [Homo sapiens]	gnl|UG|Ssc_S35166795
gnl|UG|Ssc_S35168556	541	112.45	756	157.19	621	140.39	Sus scrofa mRNA, clone:LVR010083E07, expressed in liver /gb=AK232567 /gi=115551134 /ug=Ssc.29674 /len=1122	GO:0016021//integral to membrane;GO:0044459//plasma membrane part;GO:0012505//endomembrane system;GO:0044424//intracellular part	GO:0015238//drug transmembrane transporter activity;GO:0008509//anion transmembrane transporter activity;GO:0019899//enzyme binding;GO:0015291//secondary active transmembrane transporter activity	GO:0015893//drug transport;GO:0003008;GO:0006812//cation transport	gi|194218603|ref|XP_001492590.2|/4.64839e-89/PREDICTED: similar to solute carrier family 22 (organic cation transporter), member 18 [Equus caballus]	gnl|UG|Ssc_S35168556
gnl|UG|Ssc_S40182718	2	0.42	0	0	4	0.9	rjca32c_p1.y1 jca Sus scrofa cDNA 5', mRNA sequence /clone_end=5' /gb=EW277625 /gi=182570674 /ug=Ssc.68354 /len=523	-	-	-	gi|300872546|gb|ADK39026.1|/6.925e-12/beta-geo [cloning vector pPNT]	gnl|UG|Ssc_S40182718
gnl|UG|Ssc_S46880827	0	0	14	2.91	15	3.39	PREDICTED: Sus scrofa transducin-like enhancer of split 3 (E(sp1) homolog, Drosophila), transcript variant 1 (TLE3), mRNA /cds=p(1,2166) /gb=XM_001928243 /gi=311245386 /ug=Ssc.94454 /len=2219	-	-	GO:0006351//transcription, DNA-dependent;GO:0007166//cell surface receptor linked signaling pathway	gi|311245387|ref|XP_001928278.2|/0/PREDICTED: transducin-like enhancer protein 3 isoform 1 [Sus scrofa]	gnl|UG|Ssc_S46880827
gnl|UG|Ssc_S26726690	5	1.04	0	0	2	0.45	AJ962774 KN404_2 Sus scrofa cDNA clone C0007756n13 3', mRNA sequence /clone=C0007756n13 /clone_end=3' /gb=AJ962774 /gi=74379590 /ug=Ssc.35394 /len=677	-	-	-	-	gnl|UG|Ssc_S26726690
gnl|UG|Ssc_S23759133	42	8.73	68	14.14	53	11.98	1116350 MARC 4PIG Sus scrofa cDNA 5', mRNA sequence /clone_end=5' /gb=DN116752 /gi=59811012 /ug=Ssc.70118 /len=782	-	-	-	-	gnl|UG|Ssc_S23759133
gnl|UG|Ssc_S40069225	4	0.83	4	0.83	10	2.26	rfat0123_e18.y1 fat Sus scrofa cDNA 5', mRNA sequence /clone_end=5' /gb=EW164132 /gi=182568394 /ug=Ssc.94276 /len=592	-	-	-	-	gnl|UG|Ssc_S40069225
gnl|UG|Ssc_S35164436	38	7.9	30	6.24	64	14.47	Sus scrofa mRNA, clone:MLN010064G06, expressed in mesenteric lymph node /gb=AK233905 /gi=115555290 /ug=Ssc.39370 /len=2332	-	-	-	-	gnl|UG|Ssc_S35164436
gnl|UG|Ssc_S21573811	0	0	0	0	2	0.45	UMC-pd10en3-008-e01 Endometrium gilt D10 of estrous cycle pd10en Sus scrofa cDNA 3', mRNA sequence /clone_end=3' /gb=CO986859 /gi=51346133 /ug=Ssc.40163 /len=253	-	-	-	-	gnl|UG|Ssc_S21573811
gnl|UG|Ssc_S17514078	0	0	2	0.42	4	0.9	BX668647 Sus Scrofa library (scac) Sus scrofa cDNA clone scac0028.j.16 5prim, mRNA sequence /clone=scac0028.j.16 /clone_end=5' /gb=BX668647 /gi=113721752 /ug=Ssc.11703 /len=964	GO:0043256//laminin complex	GO:0046625//sphingolipid binding;GO:0005198//structural molecule activity	GO:0009888//tissue development;GO:0030030//cell projection organization;GO:0048870//cell motility;GO:0007044//cell-substrate junction assembly;GO:0006935//chemotaxis;GO:0008284//positive regulation of cell proliferation;GO:0065003;GO:0030198//extracellular matrix organization;GO:0000904//cell morphogenesis involved in differentiation	gi|194210394|ref|XP_001489580.2|/1.65174e-137/PREDICTED: similar to laminin B2 [Equus caballus]	gnl|UG|Ssc_S17514078
gnl|UG|Ssc_S40403315	229	47.6	541	112.49	191	43.18	rpgl10_p14.y1 pgl Sus scrofa cDNA 5', mRNA sequence /clone_end=5' /gb=EW497922 /gi=182803701 /ug=Ssc.90190 /len=580	-	-	-	-	gnl|UG|Ssc_S40403315
gnl|UG|Ssc_S58312924	2	0.42	0	0	0	0	PREDICTED: Sus scrofa uncharacterized protein C19orf44-like (LOC100514217), mRNA /cds=p(57,1820) /gb=XM_003123482 /gi=311249214 /ug=Ssc.60171 /len=1820	-	-	-	gi|311249215|ref|XP_003123530.1|/0/PREDICTED: uncharacterized protein C19orf44-like [Sus scrofa]	gnl|UG|Ssc_S58312924
gnl|UG|Ssc_S58310488	7	1.45	0	0	2	0.45	PREDICTED: Sus scrofa cell division cycle 7-related protein kinase-like (LOC100520671), mRNA /cds=p(1,1731) /gb=XM_003125912 /gi=311254800 /ug=Ssc.24917 /len=1731	GO:0031981//nuclear lumen	GO:0043169//cation binding;GO:0004672//protein kinase activity;GO:0032559	GO:0007050//cell cycle arrest;GO:0010564//regulation of cell cycle process;GO:0006259//DNA metabolic process;GO:0006796//phosphate metabolic process;GO:0008283//cell proliferation;GO:0006464//protein modification process	gi|311254801|ref|XP_003125960.1|/0/PREDICTED: LOW QUALITY PROTEIN: cell division cycle 7-related protein kinase-like [Sus scrofa]	gnl|UG|Ssc_S58310488
gnl|UG|Ssc_S35174277	12	2.49	16	3.33	18	4.07	Sus scrofa mRNA, clone:AMP010023H02, expressed in alveolar macrophage /gb=AK230673 /gi=115545558 /ug=Ssc.22246 /len=2402	GO:0043231//intracellular membrane-bounded organelle	GO:0016790//thiolester hydrolase activity;GO:0070011	GO:0019941//modification-dependent protein catabolic process	gi|148667911|gb|EDL00328.1|/3.53784e-35/ubiquitin specific peptidase 37 [Mus musculus]	gnl|UG|Ssc_S35174277
gnl|UG|Ssc_S17506515	0	0	0	0	2	0.45	889433 MARC 4PIG Sus scrofa cDNA 5', mRNA sequence /clone_end=5' /gb=CF793971 /gi=37798532 /ug=Ssc.61949 /len=548	-	-	-	-	gnl|UG|Ssc_S17506515
gnl|UG|Ssc_S58308648	17	3.53	12	2.5	43	9.72	PREDICTED: Sus scrofa sodium/potassium-transporting ATPase subunit beta-1-interacting protein 1-like (LOC100516496), mRNA /cds=p(1,783) /gb=XM_003127748 /gi=311258819 /ug=Ssc.28637 /len=1796	GO:0031224//intrinsic to membrane	-	-	gi|311258820|ref|XP_003127796.1|/1.16479e-141/PREDICTED: sodium/potassium-transporting ATPase subunit beta-1-interacting protein 1-like [Sus scrofa]	gnl|UG|Ssc_S58308648
gnl|UG|Ssc_S35169404	0	0	0	0	2	0.45	Sus scrofa mRNA, clone:THY010018F08, expressed in thymus /gb=AK238700 /gi=115550435 /ug=Ssc.59601 /len=1265	GO:0005875//microtubule associated complex;GO:0044427;GO:0000794//condensed nuclear chromosome	GO:0043169//cation binding;GO:0004672//protein kinase activity;GO:0032559	GO:0000087//M phase of mitotic cell cycle;GO:0034502//protein localization to chromosome;GO:0006464//protein modification process	gi|297699992|ref|XP_002827050.1|/6.53537e-48/PREDICTED: serine/threonine-protein kinase 12-like isoform 3 [Pongo abelii]	gnl|UG|Ssc_S35169404
gnl|UG|Ssc_S34531289	2	0.42	0	0	16	3.62	DB805160 full-length enriched swine cDNA library, adult skin Sus scrofa cDNA clone SKNB10085C02 5', mRNA sequence /clone=SKNB10085C02 /clone_end=5' /gb=DB805160 /gi=112764864 /ug=Ssc.23562 /len=842	-	-	-	-	gnl|UG|Ssc_S34531289
gnl|UG|Ssc_S55326649	80	16.63	73	15.18	86	19.44	Sus scrofa mRNA, clone:OVRM10039C07, expressed in ovary /gb=AK348002 /gi=288778177 /ug=Ssc.42317 /len=1776	-	-	-	gi|194039658|ref|XP_001926126.1|/4.12723e-107/PREDICTED: UPF0552 protein C15orf38 homolog [Sus scrofa]	gnl|UG|Ssc_S55326649
gnl|UG|Ssc_S58314417	8	1.66	8	1.66	21	4.75	PREDICTED: Sus scrofa Fanconi anemia, complementation group G (FANCG), mRNA /cds=p(198,2063) /gb=XM_003121983 /gi=311245975 /ug=Ssc.22197 /len=2359	GO:0031981//nuclear lumen	GO:0003677//DNA binding	GO:0007050//cell cycle arrest;GO:0022602//ovulation cycle process;GO:0006996//organelle organization;GO:0006259//DNA metabolic process;GO:0009628//response to abiotic stimulus;GO:0033554//cellular response to stress;GO:0007281//germ cell development	gi|311245976|ref|XP_003122031.1|/0/PREDICTED: Fanconi anemia group G protein-like [Sus scrofa]	gnl|UG|Ssc_S58314417
gnl|UG|Ssc_S58307079	56	11.64	64	13.31	80	18.09	PREDICTED: Sus scrofa SWI/SNF-related, matrix-associated actin-dependent regulator of chromatin, subfamily a, containing DEAD/H box 1 (SMARCAD1), mRNA /cds=p(149,3232) /gb=XM_003129318 /gi=311262808 /ug=Ssc.7687 /len=4956	GO:0034399//nuclear periphery	GO:0017111//nucleoside-triphosphatase activity;GO:0003676//nucleic acid binding;GO:0032559	GO:0006310//DNA recombination;GO:0051259//protein oligomerization;GO:0006753;GO:0006325//chromatin organization	gi|311262809|ref|XP_003129366.1|/0/PREDICTED: SWI/SNF-related matrix-associated actin-dependent regulator of chromatin subfamily A containing DEAD/H box 1-like [Sus scrofa]	gnl|UG|Ssc_S58307079
gnl|UG|Ssc_S35166708	31	6.44	37	7.69	48	10.85	Sus scrofa mRNA, clone:THY010116G03, expressed in thymus /gb=AK239617 /gi=115553031 /ug=Ssc.26249 /len=1532	GO:0043231//intracellular membrane-bounded organelle	GO:0005488//binding	GO:0009987//cellular process	gi|296483334|gb|DAA25449.1|/2.66355e-152/cyclin-D1-binding protein 1 [Bos taurus]	gnl|UG|Ssc_S35166708
gnl|UG|Ssc_S55319257	183	38.04	56	11.64	32	7.23	Sus scrofa mRNA, clone:LVRM10178G05, expressed in liver /gb=AK346435 /gi=288785627 /ug=Ssc.8163 /len=941	GO:0043231//intracellular membrane-bounded organelle	GO:0042578//phosphoric ester hydrolase activity;GO:0043169//cation binding	-	gi|311243995|ref|XP_003121268.1|/2.9063e-99/PREDICTED: HD domain-containing protein 2-like [Sus scrofa]	gnl|UG|Ssc_S55319257
gnl|UG|Ssc_S20947076	29	6.03	77	16.01	49	11.08	AJ658799 KN277 Sus scrofa cDNA clone C0005213_L17, mRNA sequence /clone=C0005213_L17 /gb=AJ658799 /gi=49342868 /ug=Ssc.30745 /len=668	-	-	-	-	gnl|UG|Ssc_S20947076
gnl|UG|Ssc_S16767201	0	0	3	0.62	4	0.9	834799 MARC 3PIG Sus scrofa cDNA 5', mRNA sequence /clone_end=5' /gb=CF364796 /gi=34166751 /ug=Ssc.83255 /len=644	GO:0044427;GO:0031981//nuclear lumen	GO:0003676//nucleic acid binding	GO:0043486//histone exchange;GO:0000087//M phase of mitotic cell cycle	gi|194207334|ref|XP_001915365.1|/1.2775e-71/PREDICTED: similar to chromosome 14 open reading frame 106 [Equus caballus]	gnl|UG|Ssc_S16767201
gnl|UG|Ssc_S39969703	1249	259.6	770	160.1	1094	247.32	rcut33_k17.y1 cut Sus scrofa cDNA 5', mRNA sequence /clone_end=5' /gb=EW064768 /gi=181285633 /ug=Ssc.65362 /len=579	-	-	-	-	gnl|UG|Ssc_S39969703
gnl|UG|Ssc_S55324401	61	12.68	22	4.57	16	3.62	Sus scrofa mRNA, clone:SMG010028A06, expressed in submaxillary gland /gb=AK350005 /gi=288780471 /ug=Ssc.60837 /len=1548	-	GO:0046872//metal ion binding	GO:0006816//calcium ion transport	gi|311247002|ref|XP_003122433.1|/6.13951e-80/PREDICTED: EF-hand calcium-binding domain-containing protein 4A-like [Sus scrofa]	gnl|UG|Ssc_S55324401
gnl|UG|Ssc_S55325137	7	1.45	5	1.04	8	1.81	Sus scrofa mRNA, clone:PTG010080C06, expressed in pituitary gland /gb=AK349471 /gi=288779735 /ug=Ssc.73739 /len=1672	GO:0031234//extrinsic to internal side of plasma membrane;GO:0044444//cytoplasmic part	GO:0017111//nucleoside-triphosphatase activity;GO:0060089	GO:0007267//cell-cell signaling;GO:0033762//response to glucagon stimulus;GO:0009207;GO:0015980//energy derivation by oxidation of organic compounds;GO:0007166//cell surface receptor linked signaling pathway;GO:0008015//blood circulation	gi|300797420|ref|NP_001179276.1|/0/guanine nucleotide-binding protein G(I)/G(S)/G(T) subunit beta-3 [Bos taurus]	gnl|UG|Ssc_S55325137
gnl|UG|Ssc_S55304072	5	1.04	3	0.62	2	0.45	FS680111 full-length enriched swine cDNA library, adult longissimus Sus scrofa cDNA clone MLTL10020B09 5', mRNA sequence /clone=MLTL10020B09 /clone_end=5' /gb=FS680111 /gi=288305402 /ug=Ssc.4450 /len=655	-	-	-	-	gnl|UG|Ssc_S55304072
gnl|UG|Ssc_S35169740	108	22.45	127	26.41	41	9.27	Sus scrofa mRNA, clone:OVRM10094F03, expressed in ovary /gb=AK235578 /gi=115550099 /ug=Ssc.2089 /len=1408	-	-	-	-	gnl|UG|Ssc_S35169740
gnl|UG|Ssc_S18556488	18	3.74	26	5.41	32	7.23	BX925139 Sus Scrofa library (scan) Sus scrofa cDNA clone scan0026.p.10 5prim, mRNA sequence /clone=scan0026.p.10 /clone_end=5' /gb=BX925139 /gi=90240932 /ug=Ssc.70055 /len=733	-	-	-	-	gnl|UG|Ssc_S18556488
gnl|UG|Ssc_S23766996	8	1.66	8	1.66	16	3.62	1125531 MARC 4PIG Sus scrofa cDNA 3', mRNA sequence /clone_end=3' /gb=DN124615 /gi=59818894 /ug=Ssc.81757 /len=835	-	-	-	-	gnl|UG|Ssc_S23766996
gnl|UG|Ssc_S21575366	0	0	15	3.12	7	1.58	UMC-pd3end2-003-d06 Endometrium gilt D3 of estrous cycle pd3end Sus scrofa cDNA 3', mRNA sequence /clone_end=3' /gb=CO988326 /gi=51347600 /ug=Ssc.70872 /len=276	-	-	-	-	gnl|UG|Ssc_S21575366
gnl|UG|Ssc_S58311656	94	19.54	43	8.94	107	24.19	PREDICTED: Sus scrofa polycystin-1-like (LOC100516429), mRNA /cds=p(1,12918) /gb=XM_003124730 /gi=311251813 /ug=Ssc.2515 /len=13977	GO:0005626//insoluble fraction;GO:0043231//intracellular membrane-bounded organelle;GO:0043234//protein complex;GO:0016021//integral to membrane;GO:0044459//plasma membrane part;GO:0072372//primary cilium	GO:0005515//protein binding;GO:0005261//cation channel activity	GO:0016337//cell-cell adhesion;GO:0007243//intracellular protein kinase cascade;GO:0022402//cell cycle process;GO:0007186//G-protein coupled receptor protein signaling pathway;GO:0043009//chordate embryonic development;GO:0007160//cell-matrix adhesion;GO:0001944//vasculature development;GO:0048513//organ development;GO:0070838//divalent metal ion transport;GO:0009612//response to mechanical stimu…	gi|311251814|ref|XP_003124778.1|/0/PREDICTED: LOW QUALITY PROTEIN: polycystin-1-like [Sus scrofa]	gnl|UG|Ssc_S58311656
gnl|UG|Ssc_S21559886	37	7.69	64	13.31	30	6.78	UMC-p8mm2-001-f04 8mm ovarian follicle p8mm Sus scrofa cDNA 3', mRNA sequence /clone_end=3' /gb=CO947841 /gi=51314600 /ug=Ssc.86492 /len=354	-	-	-	-	gnl|UG|Ssc_S21559886
gnl|UG|Ssc_S18266873	0	0	0	0	2	0.45	BP163364 full-length enriched swine cDNA library, adult thymus Sus scrofa cDNA clone THY010099D03 5', mRNA sequence /clone=THY010099D03 /clone_end=5' /gb=BP163364 /gi=40412837 /ug=Ssc.83981 /len=841	GO:0005768//endosome;GO:0016023//cytoplasmic membrane-bounded vesicle;GO:0005774//vacuolar membrane;GO:0005626//insoluble fraction;GO:0015630//microtubule cytoskeleton	GO:0046914//transition metal ion binding;GO:0015631//tubulin binding	GO:0016192//vesicle-mediated transport;GO:0015031//protein transport	gi|311275876|ref|XP_003134954.1|/4.10737e-22/PREDICTED: vacuolar protein sorting-associated protein 41 homolog [Sus scrofa]	gnl|UG|Ssc_S18266873
gnl|UG|Ssc_S6074564	280	58.2	352	73.19	213	48.15	UNL-P-FN-cg-d-01-0-UNL.s1 UNL-P-FN Sus scrofa cDNA clone UNL-P-FN-cg-d-01-0-UNL 3', mRNA sequence /clone=UNL-P-FN-cg-d-01-0-UNL /clone_end=3' /gb=BI183996 /gi=14658405 /ug=Ssc.81974 /len=465	-	-	-	gi|189053328|dbj|BAG35136.1|/3.92372e-14/unnamed protein product [Homo sapiens]	gnl|UG|Ssc_S6074564
gnl|UG|Ssc_S23213500	93	19.33	84	17.47	51	11.53	Sus scrofa clone Clu_12883.scr.msk.p1.Contig3, mRNA sequence /gb=AY609477 /gi=52351072 /ug=Ssc.14332 /len=1334	GO:0000314//organellar small ribosomal subunit;GO:0043231//intracellular membrane-bounded organelle	GO:0005198//structural molecule activity	GO:0010467//gene expression	gi|78369264|ref|NP_001030515.1|/8.16332e-46/28S ribosomal protein S36, mitochondrial [Bos taurus]	gnl|UG|Ssc_S23213500
gnl|UG|Ssc_S35172975	12	2.49	13	2.7	29	6.56	Sus scrofa mRNA, clone:SPL010083C06, expressed in spleen /gb=AK237706 /gi=115546860 /ug=Ssc.27833 /len=1284	-	-	-	-	gnl|UG|Ssc_S35172975
gnl|UG|Ssc_S40169463	0	0	2	0.42	0	0	risp33_n9.y1 isp Sus scrofa cDNA 5', mRNA sequence /clone_end=5' /gb=EW264370 /gi=182522034 /ug=Ssc.8419 /len=619	-	-	-	-	gnl|UG|Ssc_S40169463
gnl|UG|Ssc_S35166108	25	5.2	21	4.37	66	14.92	Sus scrofa mRNA, clone:THY010207C08, expressed in thymus /gb=AK239817 /gi=115553630 /ug=Ssc.58339 /len=1577	-	-	-	gi|296477146|gb|DAA19261.1|/7.86448e-06/zinc finger protein 547-like [Bos taurus]	gnl|UG|Ssc_S35166108
gnl|UG|Ssc_S6042865	2	0.42	0	0	0	0	374593 MARC 2PIG Sus scrofa cDNA 5', mRNA sequence /clone_end=5' /gb=BI345699 /gi=15038988 /ti=470951457 /ug=Ssc.43886 /len=540	-	-	-	-	gnl|UG|Ssc_S6042865
gnl|UG|Ssc_S39802382	109	22.66	58	12.06	35	7.91	rcbe04_g4.y1 cbe Sus scrofa cDNA 5', mRNA sequence /clone_end=5' /gb=EV897660 /gi=178503820 /ug=Ssc.29508 /len=579	-	-	-	-	gnl|UG|Ssc_S39802382
gnl|UG|Ssc_S6082190	2	0.42	0	0	0	0	MI-P-CP1-nzd-c-20-0-UI.s1 MI-P-CP1 Sus scrofa cDNA clone MI-P-CP1-nzd-c-20-0-UI 3', mRNA sequence /clone=MI-P-CP1-nzd-c-20-0-UI /clone_end=3' /gb=BQ604874 /gi=21551600 /ug=Ssc.82240 /len=634	GO:0044424//intracellular part	GO:0043169//cation binding;GO:0004674//protein serine/threonine kinase activity;GO:0032559	GO:0006464//protein modification process;GO:0007165//signal transduction	gi|311252819|ref|XP_003125283.1|/7.44001e-93/PREDICTED: serine/threonine-protein kinase D3-like [Sus scrofa]	gnl|UG|Ssc_S6082190
gnl|UG|Ssc_S58302699	895	186.02	683	142.01	629	142.2	PREDICTED: Sus scrofa arf-GAP domain and FG repeats-containing protein 1-like (LOC100514990), mRNA /cds=p(1,1572) /gb=XM_003133701 /gi=311273165 /ug=Ssc.9918 /len=3785	GO:0005634//nucleus	GO:0003676//nucleic acid binding	GO:0006810//transport;GO:0009987//cellular process;GO:0032502//developmental process;GO:0032501//multicellular organismal process	gi|311273166|ref|XP_003133749.1|/0/PREDICTED: arf-GAP domain and FG repeats-containing protein 1-like [Sus scrofa]	gnl|UG|Ssc_S58302699
gnl|UG|Ssc_S18549216	25	5.2	43	8.94	44	9.95	BX917867 Sus Scrofa library (scan) Sus scrofa cDNA clone scan0038.k.01 5prim, mRNA sequence /clone=scan0038.k.01 /clone_end=5' /gb=BX917867 /gi=90243374 /ug=Ssc.44109 /len=874	-	-	-	-	gnl|UG|Ssc_S18549216
gnl|UG|Ssc_S58303437	4	0.83	9	1.87	3	0.68	PREDICTED: Sus scrofa merlin-like, transcript variant 1 (LOC100519980), mRNA /cds=p(1,1776) /gb=XM_003132957 /gi=311270895 /ug=Ssc.88201 /len=1776	GO:0031981//nuclear lumen;GO:0032991//macromolecular complex;GO:0070161;GO:0043232;GO:0030175//filopodium;GO:0032155;GO:0000267//cell fraction;GO:0001726//ruffle;GO:0005768//endosome	GO:0005102//receptor binding	GO:0001704//formation of primary germ layer;GO:0001952//regulation of cell-matrix adhesion;GO:0042506//tyrosine phosphorylation of Stat5 protein;GO:0009888//tissue development;GO:0033673//negative regulation of kinase activity;GO:0007162//negative regulation of cell adhesion;GO:0014009//glial cell proliferation;GO:0016049//cell growth;GO:0016477//cell migration;GO:0042476//odontogenesis;GO:000626…	gi|311270896|ref|XP_003133005.1|/0/PREDICTED: merlin-like isoform 1 [Sus scrofa]	gnl|UG|Ssc_S58303437
gnl|UG|Ssc_S6057887	9	1.87	3	0.62	8	1.81	MI-P-H3-afb-h-08-1-UM.s1 MI-P-H3 Sus scrofa cDNA clone MI-P-H3-afb-h-08-1-UM 3', mRNA sequence /clone=MI-P-H3-afb-h-08-1-UM /clone_end=3' /gb=BQ601389 /gi=21548115 /ug=Ssc.81498 /len=652	-	-	-	-	gnl|UG|Ssc_S6057887
gnl|UG|Ssc_S23697099	15	3.12	8	1.66	8	1.81	1105695 MARC 4PIG Sus scrofa cDNA 3', mRNA sequence /clone_end=3' /gb=DN108202 /gi=59783766 /ug=Ssc.57308 /len=833	GO:0016021//integral to membrane;GO:0001726//ruffle;GO:0030054//cell junction	GO:0004721//phosphoprotein phosphatase activity;GO:0004871//signal transducer activity;GO:0019901//protein kinase binding;GO:0070851//growth factor receptor binding	GO:0010628//positive regulation of gene expression;GO:0050856//regulation of T cell receptor signaling pathway;GO:0010741;GO:0008283//cell proliferation;GO:0007173//epidermal growth factor receptor signaling pathway;GO:0048513//organ development;GO:0001954//positive regulation of cell-matrix adhesion;GO:0010740//positive regulation of intracellular protein kinase cascade;GO:0043405//regulation of…	gi|301787313|ref|XP_002929073.1|/3.88226e-33/PREDICTED: receptor-type tyrosine-protein phosphatase eta-like [Ailuropoda melanoleuca]	gnl|UG|Ssc_S23697099
gnl|UG|Ssc_S58306563	6	1.25	0	0	0	0	PREDICTED: Sus scrofa uncharacterized protein C11orf93-like (LOC100512618), mRNA /cds=p(94,663) /gb=XM_003129832 /gi=311263862 /ug=Ssc.19178 /len=970	-	-	-	gi|311263863|ref|XP_003129880.1|/1.8006e-91/PREDICTED: uncharacterized protein C11orf93-like [Sus scrofa]	gnl|UG|Ssc_S58306563
gnl|UG|Ssc_S40552012	6	1.25	2	0.42	0	0	rthg14_g13.y1 thg Sus scrofa cDNA 5', mRNA sequence /clone_end=5' /gb=EW638725 /gi=183129986 /ug=Ssc.92677 /len=582	-	-	-	-	gnl|UG|Ssc_S40552012
gnl|UG|Ssc_S55322479	11	2.29	19	3.95	8	1.81	Sus scrofa mRNA, clone:TCH010046C11, expressed in trachea /gb=AK350865 /gi=288782393 /ug=Ssc.42101 /len=1326	-	-	-	gi|311276277|ref|XP_003135142.1|/4.77462e-147/PREDICTED: PDZ domain-containing protein MAGIX-like [Sus scrofa]	gnl|UG|Ssc_S55322479
gnl|UG|Ssc_S58303949	41	8.52	59	12.27	60	13.56	PREDICTED: Sus scrofa solute carrier family 25 member 36-like, transcript variant 2 (LOC100513238), mRNA /cds=p(201,986) /gb=XM_003132448 /gi=311269460 /ug=Ssc.30525 /len=2269	GO:0019866//organelle inner membrane;GO:0043231//intracellular membrane-bounded organelle;GO:0031224//intrinsic to membrane	-	GO:0043627//response to estrogen stimulus;GO:0006810//transport	gi|311269459|ref|XP_003132495.1|/2.20219e-168/PREDICTED: solute carrier family 25 member 36-like isoform 1 [Sus scrofa]	gnl|UG|Ssc_S58303949
gnl|UG|Ssc_S19544939	12	2.49	22	4.57	30	6.78	950281 MARC 4PIG Sus scrofa cDNA 3', mRNA sequence /clone_end=3' /gb=CN161035 /gi=46175465 /ug=Ssc.26851 /len=677	-	-	-	-	gnl|UG|Ssc_S19544939
gnl|UG|Ssc_S58304603	4	0.83	2	0.42	2	0.45	PREDICTED: Sus scrofa ankyrin repeat domain-containing protein 13B-like (LOC100520696), mRNA /cds=p(1,2028) /gb=XM_003131799 /gi=311268004 /ug=Ssc.88465 /len=2028	-	-	-	gi|311268005|ref|XP_003131847.1|/0/PREDICTED: ankyrin repeat domain-containing protein 13B-like [Sus scrofa]	gnl|UG|Ssc_S58304603
gnl|UG|Ssc_S58301868	15	3.12	43	8.94	36	8.14	PREDICTED: Sus scrofa RNA binding motif protein 33 (RBM33), mRNA /cds=p(1,3633) /gb=XM_003134530 /gi=311275100 /ug=Ssc.46826 /len=3633	-	-	-	gi|311275101|ref|XP_003134578.1|/0/PREDICTED: RNA-binding protein 33-like [Sus scrofa]	gnl|UG|Ssc_S58301868
gnl|UG|Ssc_S35170672	493	102.47	199	41.38	216	48.83	Sus scrofa mRNA, clone:TCH010091B10, expressed in trachea /gb=AK238356 /gi=115549167 /ug=Ssc.39176 /len=1138	-	-	-	-	gnl|UG|Ssc_S35170672
gnl|UG|Ssc_S55324320	0	0	0	0	2	0.45	Sus scrofa mRNA, clone:ADR010086E07, expressed in adrenal gland /gb=AK343538 /gi=288780552 /ug=Ssc.76608 /len=1216	-	-	-	-	gnl|UG|Ssc_S55324320
gnl|UG|Ssc_S17502355	6	1.25	0	0	3	0.68	867032 MARC 4PIG Sus scrofa cDNA 3', mRNA sequence /clone_end=3' /gb=CF789734 /gi=37794295 /ug=Ssc.83447 /len=272	-	-	-	-	gnl|UG|Ssc_S17502355
gnl|UG|Ssc_S35173539	2	0.42	0	0	4	0.9	Sus scrofa mRNA, clone:UTR010091E05, expressed in uterus /gb=AK240534 /gi=115546296 /ug=Ssc.52622 /len=1699	-	-	-	gi|258676922|gb|ACV87314.1|/8.63598e-06/IL-23 [Sus scrofa]	gnl|UG|Ssc_S35173539
gnl|UG|Ssc_S58313708	2	0.42	7	1.46	17	3.84	PREDICTED: Sus scrofa protein PAT1 homolog 1-like (LOC100514819), mRNA /cds=p(201,1028) /gb=XM_003122685 /gi=311247630 /ug=Ssc.19185 /len=1716	GO:0005667//transcription factor complex;GO:0030529//ribonucleoprotein complex	GO:0003676//nucleic acid binding	GO:0000288//nuclear-transcribed mRNA catabolic process, deadenylation-dependent decay;GO:0022618//ribonucleoprotein complex assembly	gi|197102902|ref|NP_001126075.1|/7.56091e-159/protein PAT1 homolog 1 [Pongo abelii]	gnl|UG|Ssc_S58313708
gnl|UG|Ssc_S18268331	0	0	4	0.83	8	1.81	BP164822 full-length enriched swine cDNA library, adult thymus Sus scrofa cDNA clone THY010092E05 5', mRNA sequence /clone=THY010092E05 /clone_end=5' /gb=BP164822 /gi=40414295 /ug=Ssc.23576 /len=888	-	-	-	-	gnl|UG|Ssc_S18268331
gnl|UG|Ssc_S58303033	228	47.39	86	17.88	20	4.52	PREDICTED: Sus scrofa histone-lysine N-methyltransferase NSD3-like (LOC100521046), mRNA /cds=p(1,5007) /gb=XM_003133355 /gi=311272366 /ug=Ssc.4539 /len=5284	GO:0043232	GO:0046914//transition metal ion binding;GO:0016279//protein-lysine N-methyltransferase activity	GO:0016571//histone methylation;GO:0040007//growth;GO:0048869	gi|311272367|ref|XP_003133403.1|/0/PREDICTED: histone-lysine N-methyltransferase NSD3-like [Sus scrofa]	gnl|UG|Ssc_S58303033
gnl|UG|Ssc_S58306036	10	2.08	4	0.83	9	2.03	PREDICTED: Sus scrofa ATP-dependent RNA helicase A-like (LOC100514066), mRNA /cds=p(1,1206) /gb=XM_003130363 /gi=311264940 /ug=Ssc.55468 /len=1206	GO:0005815//microtubule organizing center;GO:0043234//protein complex;GO:0031981//nuclear lumen	GO:0003678//DNA helicase activity;GO:0003723//RNA binding;GO:0042623//ATPase activity, coupled;GO:0003724//RNA helicase activity;GO:0032559	GO:0000377;GO:0009408//response to heat;GO:0048255//mRNA stabilization	gi|311264941|ref|XP_003130411.1|/0/PREDICTED: ATP-dependent RNA helicase A-like [Sus scrofa]	gnl|UG|Ssc_S58306036
gnl|UG|Ssc_S26717755	53	11.02	20	4.16	21	4.75	AJ953839 KN404_1 Sus scrofa cDNA clone C0007747e22 5', mRNA sequence /clone=C0007747e22 /clone_end=5' /gb=AJ953839 /gi=74370655 /ug=Ssc.45933 /len=803	-	-	-	-	gnl|UG|Ssc_S26717755
gnl|UG|Ssc_S58302406	54	11.22	66	13.72	50	11.3	PREDICTED: Sus scrofa DNA excision repair protein ERCC-8-like (LOC100524405), mRNA /cds=p(61,1251) /gb=XM_003133989 /gi=311273788 /ug=Ssc.25036 /len=2288	GO:0080008//CUL4 RING ubiquitin ligase complex;GO:0034399//nuclear periphery;GO:0000267//cell fraction	GO:0042623//ATPase activity, coupled;GO:0005515//protein binding;GO:0004386//helicase activity;GO:0019787//small conjugating protein ligase activity	GO:0006289//nucleotide-excision repair;GO:0006511//ubiquitin-dependent protein catabolic process;GO:0006282//regulation of DNA repair;GO:0010212//response to ionizing radiation;GO:0009416//response to light stimulus;GO:0016567//protein ubiquitination	gi|311273789|ref|XP_003134037.1|/0/PREDICTED: DNA excision repair protein ERCC-8-like [Sus scrofa]	gnl|UG|Ssc_S58302406
gnl|UG|Ssc_S40303458	10	2.08	18	3.74	14	3.16	rmgm036_j18.y1 mgm Sus scrofa cDNA 5', mRNA sequence /clone_end=5' /gb=EW398065 /gi=182765843 /ug=Ssc.62248 /len=496	GO:0031224//intrinsic to membrane	GO:0016491//oxidoreductase activity;GO:0005506//iron ion binding	GO:0008152//metabolic process	gi|301767499|ref|XP_002919170.1|/9.1339e-13/PREDICTED: cytochrome P450 20A1-like [Ailuropoda melanoleuca]	gnl|UG|Ssc_S40303458
gnl|UG|Ssc_S55324696	13	2.7	19	3.95	61	13.79	Sus scrofa mRNA, clone:ADR010049C10, expressed in adrenal gland /gb=AK343360 /gi=288780176 /ug=Ssc.52512 /len=1487	-	-	-	-	gnl|UG|Ssc_S55324696
gnl|UG|Ssc_S39840176	9	1.87	5	1.04	14	3.16	rche33_k12.y1 che Sus scrofa cDNA 5', mRNA sequence /clone_end=5' /gb=EV935258 /gi=178512854 /ug=Ssc.90409 /len=565	-	-	-	-	gnl|UG|Ssc_S39840176
gnl|UG|Ssc_S6083279	2	0.42	3	0.62	3	0.68	MI-P-NA-aem-g-10-1-UM.s1 MI-P-NA Sus scrofa cDNA clone MI-P-NA-aem-g-10-1-UM 3', mRNA sequence /clone=MI-P-NA-aem-g-10-1-UM /clone_end=3' /gb=BQ602514 /gi=21549240 /ug=Ssc.9953 /len=693	-	-	-	-	gnl|UG|Ssc_S6083279
gnl|UG|Ssc_S58306442	192	39.91	111	23.08	230	52	PREDICTED: Sus scrofa sortilin-related receptor, L(DLR class) A repeats-containing (SORL1), mRNA /cds=p(1,6510) /gb=XM_003129960 /gi=311264107 /ug=Ssc.12586 /len=7377	GO:0034358//plasma lipoprotein particle;GO:0016021//integral to membrane;GO:0044297//cell body	GO:0004872//receptor activity;GO:0071813//lipoprotein particle binding	GO:0048870//cell motility;GO:0010876;GO:0016125//sterol metabolic process;GO:0006897//endocytosis	gi|311264108|ref|XP_003130008.1|/0/PREDICTED: sortilin-related receptor-like [Sus scrofa]	gnl|UG|Ssc_S58306442
gnl|UG|Ssc_S6089458	4	0.83	0	0	0	0	MI-P-HO-ahy-b-08-1-UM.s1 MI-P-HO Sus scrofa cDNA clone MI-P-HO-ahy-b-08-1-UM 3', mRNA sequence /clone=MI-P-HO-ahy-b-08-1-UM /clone_end=3' /gb=BQ602317 /gi=21549043 /ug=Ssc.14442 /len=598	-	-	-	gi|292630325|ref|XP_002667834.1|/1.0885e-07/PREDICTED: superkiller viralicidic activity 2-like [Danio rerio]	gnl|UG|Ssc_S6089458
gnl|UG|Ssc_S58311193	8	1.66	3	0.62	0	0	PREDICTED: Sus scrofa transmembrane protein 178-like (LOC100517648), mRNA /cds=p(1,897) /gb=XM_003125208 /gi=311252764 /ug=Ssc.33037 /len=1635	GO:0031224//intrinsic to membrane	-	-	gi|311252765|ref|XP_003125256.1|/6.48613e-152/PREDICTED: transmembrane protein 178-like [Sus scrofa]	gnl|UG|Ssc_S58311193
gnl|UG|Ssc_S58312104	27	5.61	21	4.37	28	6.33	PREDICTED: Sus scrofa mismatch repair endonuclease PMS2-like (LOC100516667), mRNA /cds=p(106,330) /gb=XM_003124296 /gi=311250895 /ug=Ssc.65910 /len=1433	GO:0032300//mismatch repair complex;GO:0043231//intracellular membrane-bounded organelle	GO:0017111//nucleoside-triphosphatase activity;GO:0032135//DNA insertion or deletion binding;GO:0004518//nuclease activity;GO:0032559	GO:0006281//DNA repair;GO:0002566;GO:0009207;GO:0022403;GO:0002562	gi|311250873|ref|XP_003124331.1|/2.78087e-55/PREDICTED: mismatch repair endonuclease PMS2-like [Sus scrofa]	gnl|UG|Ssc_S58312104
gnl|UG|Ssc_S40099621	0	0	0	0	2	0.45	rpfco0108_j19.y1 fco Sus scrofa cDNA 5', mRNA sequence /clone_end=5' /gb=EW194528 /gi=182482834 /ug=Ssc.35520 /len=545	-	-	-	gi|301765518|ref|XP_002918203.1|/3.07671e-53/PREDICTED: zinc finger protein 268-like [Ailuropoda melanoleuca]	gnl|UG|Ssc_S40099621
gnl|UG|Ssc_S55326061	3	0.62	0	0	0	0	Sus scrofa mRNA, clone:OVRM10210E07, expressed in ovary /gb=AK348590 /gi=288778765 /ug=Ssc.76142 /len=1635	-	-	-	-	gnl|UG|Ssc_S55326061
gnl|UG|Ssc_S34528991	8	1.66	10	2.08	25	5.65	DB803260 full-length enriched swine cDNA library, adult skin Sus scrofa cDNA clone SKNB10055B12 5', mRNA sequence /clone=SKNB10055B12 /clone_end=5' /gb=DB803260 /gi=112750981 /ug=Ssc.30155 /len=555	-	-	-	-	gnl|UG|Ssc_S34528991
[truncated: 18,589 more rows]
